# Supplementary material for: Global investigation of estrogen-responsive genes regulating lipid metabolism in the liver of laying hens
Source: BMC Genomics. 2021 Jun 9;22:428. doi: 10.1186/s12864-021-07679-y (PMC8190866; doi:10.1186/s12864-021-07679-y)
Supplement: Supplementary file 2 — Additional file 2: Table S2. List of estrogen-responsive genes. [file 12864_2021_7679_MOESM2_ESM.xlsx]

## Sheet: diff-mRNA
gene id	gene name	description	locus	estrogen treated_FPKM	Control_FPKM	log2FC	Pvalue	FDR	updown
ENSGALG00000020772	-	Uncharacterized protein [Source:UniProtKB/TrEMBL;Acc:E1BYN5]	8:15439375-15487512	624.763	0.286665	11.0897	6.5936e-165	9.33324e-161	UP
ENSGALG00000012204	-	Uncharacterized protein [Source:UniProtKB/TrEMBL;Acc:E1BT29]	1:50658261-50664465	655.411	0.625279	10.0337	1.773e-145	1.25484e-141	UP
ENSGALG00000011469	IGFBP2	Gallus gallus insulin-like growth factor binding protein 2, 36kDa (IGFBP2), mRNA. [Source:RefSeq mRNA;Acc:NM_205359]	7:22757948-22808688	4.50978	81.0628	-4.16791	2.92297e-85	1.37915e-81	DOWN
ENSGALG00000001863	VTG2	vitellogenin-2 precursor [Source:RefSeq peptide;Acc:NP_001026447]	8:15416743-15437448	3469.85	3.83843	9.82014	5.87373e-77	2.07857e-73	UP
ENSGALG00000008784	-	Uncharacterized protein [Source:UniProtKB/TrEMBL;Acc:E1BU02]	8:15495218-15512797	34.5347	2.76617	3.64209	9.03912e-72	2.55897e-68	UP
ENSGALG00000001749	ACSBG2	long-chain-fatty-acid--CoA ligase ACSBG2 [Source:RefSeq peptide;Acc:NP_001012864]	28:1630487-1705053	182.975	10.4771	4.12634	6.23326e-63	1.47053e-59	UP
ENSGALG00000005043	-	-	15:6650609-6669926	0.0778812	3.42343	-5.45802	2.09604e-60	4.23849e-57	DOWN
ENSGALG00000001768	TENM2	teneurin-2 isoform 1 [Source:RefSeq peptide;Acc:NP_989428]	13:4187413-4738485	0.448517	9.06638	-4.33729	3.91772e-53	6.93191e-50	DOWN
ENSGALG00000016690	-	Uncharacterized protein [Source:UniProtKB/TrEMBL;Acc:F1NFF7]	3:108401539-108406864	139.523	2126.98	-3.93023	4.02551e-51	6.33123e-48	DOWN
ENSGALG00000004216	TOR3A	torsin family 3, member A [Source:HGNC Symbol;Acc:HGNC:11997]	8:6223913-6228855	52.1994	2.58989	4.33307	7.5986e-48	1.07558e-44	UP
ENSGALG00000013033	-	Uncharacterized protein [Source:UniProtKB/TrEMBL;Acc:E1BXS8]	2:78346913-78357068	23.0057	257.645	-3.48532	2.195e-39	2.82456e-36	DOWN
ENSGALG00000023517	AGPAT2	1-acylglycerol-3-phosphate O-acyltransferase 2 [Source:HGNC Symbol;Acc:HGNC:325]	17:7737254-7744146	323.273	30.9065	3.38677	2.97328e-37	3.50724e-34	UP
ENSGALG00000004057	HMGCL	hydroxymethylglutaryl-CoA lyase, mitochondrial isoform 1 [Source:RefSeq peptide;Acc:NP_001185644]	23:5548232-5551820	173.268	2139.21	-3.626	1.47843e-35	1.60979e-32	DOWN
ENSGALG00000007077	CPT1A	carnitine O-palmitoyltransferase 1, liver isoform [Source:RefSeq peptide;Acc:NP_001012916]	5:15964389-15997992	48.9283	493.141	-3.33326	1.44996e-34	1.46601e-31	DOWN
ENSGALG00000010978	ANGPTL3	angiopoietin-related protein 3 precursor [Source:RefSeq peptide;Acc:NP_001128594]	8:26448477-26457422	191.608	21.9533	3.12565	2.05563e-34	1.93983e-31	UP
ENSGALG00000006872	PISD	phosphatidylserine decarboxylase [Source:HGNC Symbol;Acc:HGNC:8999]	15:8943841-8953924	40.7165	5.78881	2.81427	6.98353e-34	6.17825e-31	UP
ENSGALG00000023444	-	Uncharacterized protein [Source:UniProtKB/TrEMBL;Acc:F1NXJ1]	4:23229650-23232411	84.4485	10.6993	2.98056	8.24824e-33	6.86787e-30	UP
ENSGALG00000010628	ACSL1	long-chain-fatty-acid--CoA ligase 1 [Source:RefSeq peptide;Acc:NP_001012596]	4:38883037-38919985	80.9131	482.231	-2.57528	1.03029e-32	8.10205e-30	DOWN
ENSGALG00000006702	MFGE8	lactadherin isoform 2 precursor [Source:RefSeq peptide;Acc:NP_001264040]	10:12525893-12534611	64.3918	11.3251	2.50736	1.68746e-32	1.25716e-29	UP
ENSGALG00000028911	THRSPB	Uncharacterized protein [Source:UniProtKB/TrEMBL;Acc:R4GHT1]	1:192070045-192070743	282.843	14.028	4.33362	6.97859e-32	4.9391e-29	UP
ENSGALG00000004875	PEMT	phosphatidylethanolamine N-methyltransferase [Source:RefSeq peptide;Acc:NP_001006164]	14:4786110-4823511	194.428	38.7737	2.32609	1.41571e-31	9.54258e-29	UP
ENSGALG00000008900	VTG1	vitellogenin-1 precursor [Source:RefSeq peptide;Acc:NP_001004408]	8:17537065-17580564	32.8741	0.0861893	8.57523	5.91537e-31	3.806e-28	UP
ENSGALG00000010469	-	Uncharacterized protein [Source:UniProtKB/TrEMBL;Acc:F1NNP0]	8:20783471-20790800	34.2648	518.378	-3.9192	3.32037e-30	2.04347e-27	DOWN
ENSGALG00000028230	SUN2	Sad1 and UNC84 domain containing 2 [Source:HGNC Symbol;Acc:HGNC:14210]	1:50665625-50671951	46.0855	8.84241	2.3818	4.6108e-30	2.71941e-27	UP
ENSGALG00000009536	TCN2	transcobalamin 2 [Source:HGNC Symbol;Acc:HGNC:11653]	15:10781348-10783629	364.979	34.6433	3.39716	2.28158e-29	1.29183e-26	UP
ENSGALG00000028005	gadd45	growth arrest and DNA damage-inducible protein GADD45 gamma [Source:RefSeq peptide;Acc:NP_001038131]	Z:43589019-43592114	19.2361	1.822	3.40022	2.51015e-29	1.36658e-26	UP
ENSGALG00000013149	MOCOS	molybdenum cofactor sulfurase [Source:HGNC Symbol;Acc:HGNC:18234]	2:84812789-85025689	55.6577	10.9159	2.35015	4.61641e-29	2.4202e-26	UP
ENSGALG00000006431	PANK1	pantothenate kinase 1 [Source:HGNC Symbol;Acc:HGNC:8598]	6:18940669-18958874	73.9962	585.765	-2.9848	4.61642e-28	2.33377e-25	DOWN
ENSGALG00000015134	APOV1	Apovitellenin-1 [Source:UniProtKB/Swiss-Prot;Acc:P02659]	1:82609206-82612227	10871.8	16.3797	9.37446	6.34828e-28	3.09861e-25	UP
ENSGALG00000028926	MTL5	metallothionein-like 5, testis-specific (tesmin) [Source:HGNC Symbol;Acc:HGNC:7446]	5:15949114-15964345	0.136699	5.40202	-5.30442	1.12359e-27	5.30149e-25	DOWN
ENSGALG00000012809	ECI2	enoyl-CoA delta isomerase 2 [Source:HGNC Symbol;Acc:HGNC:14601]	2:65994143-66009335	53.691	326.745	-2.60541	1.27616e-27	5.64503e-25	DOWN
ENSGALG00000006358	TMEM86A	transmembrane protein 86A [Source:HGNC Symbol;Acc:HGNC:26890]	5:12025883-12030870	36.974	239.694	-2.69661	1.24867e-27	5.64503e-25	DOWN
ENSGALG00000027901	THRSP	thyroid hormone responsive spot 14 beta [Source:RefSeq peptide;Acc:NP_998743]	1:192066183-192066590	215.812	6.61869	5.02708	1.51542e-27	6.30903e-25	UP
ENSGALG00000015544	ALDOB	Fructose-bisphosphate aldolase B [Source:UniProtKB/Swiss-Prot;Acc:P07341]	Z:64949132-64959631	505.767	2606.74	-2.3657	1.47344e-27	6.30903e-25	DOWN
ENSGALG00000028748	-	Uncharacterized protein [Source:UniProtKB/TrEMBL;Acc:R4GLN1]	AADN03019658.1:1214-4060	7.65439	0.829453	3.20606	9.79597e-27	3.96177e-24	UP
ENSGALG00000025721	-	-	6:16746803-16750520	13.1256	103.235	-2.97547	1.17124e-26	4.60524e-24	DOWN
ENSGALG00000004047	GALE	UDP-galactose-4-epimerase [Source:HGNC Symbol;Acc:HGNC:4116]	23:5545884-5548026	44.2465	298.359	-2.75341	2.21691e-26	8.48116e-24	DOWN
ENSGALG00000009170	NCEH1	neutral cholesterol ester hydrolase 1 [Source:HGNC Symbol;Acc:HGNC:29260]	9:18723963-18739402	140.802	10.5655	3.73624	2.473e-26	9.21194e-24	UP
ENSGALG00000015632	TRPA1	transient receptor potential cation channel, subfamily A, member 1 [Source:HGNC Symbol;Acc:HGNC:497]	2:116997437-117055053	0.169323	9.27221	-5.77507	5.15285e-26	1.87022e-23	DOWN
ENSGALG00000006832	-	-	20:10829801-10840153	173.203	2.08023	6.37957	6.61857e-25	2.34215e-22	UP
ENSGALG00000023271	-	Uncharacterized protein [Source:UniProtKB/TrEMBL;Acc:F1NKZ1]	2:20547796-20573603	5.02767	38.2237	-2.9265	2.02015e-24	6.97445e-22	DOWN
ENSGALG00000002116	C18H17ORF106	chromosome 18 open reading frame, human C17orf106 [Source:RefSeq peptide;Acc:NP_001186774]	18:4555818-4558418	2.16935	15.6758	-2.8532	2.80796e-24	9.46349e-22	DOWN
ENSGALG00000016676	MCM3	DNA replication licensing factor MCM3 [Source:RefSeq peptide;Acc:NP_001006421]	3:107167586-107179385	10.8727	0.812621	3.74198	4.60901e-24	1.51722e-21	UP
ENSGALG00000001720	-	Uncharacterized protein [Source:UniProtKB/TrEMBL;Acc:F1NIC7]	12:810173-836331	16.0405	59.168	-1.8831	6.23712e-24	2.00651e-21	DOWN
ENSGALG00000014190	-	Uncharacterized protein [Source:UniProtKB/TrEMBL;Acc:F1NXW6]	1:69195836-69242099	305.366	26.4902	3.52701	1.16001e-23	3.64888e-21	UP
ENSGALG00000028928	LCAT	lecithin-cholesterol acyltransferase [Source:HGNC Symbol;Acc:HGNC:6522]	11:1029318-1036713	43.3737	257.613	-2.57031	1.47409e-23	4.53604e-21	DOWN
ENSGALG00000003081	SUCO	SUN domain containing ossification factor [Source:HGNC Symbol;Acc:HGNC:1240]	8:4459962-4489769	44.8382	7.96442	2.49309	4.69121e-23	1.38342e-20	UP
ENSGALG00000014398	PPARGC1A	peroxisome proliferator-activated receptor gamma coactivator 1-alpha [Source:RefSeq peptide;Acc:NP_001006457]	4:73626292-73691855	2.25327	18.5446	-3.0409	4.66756e-23	1.38342e-20	DOWN
ENSGALG00000004511	-	Uncharacterized protein [Source:UniProtKB/TrEMBL;Acc:F1NPK5]	6:11139586-11150803	111.213	23.9946	2.21255	1.31345e-22	3.79426e-20	UP
ENSGALG00000026793	-	Uncharacterized protein [Source:UniProtKB/TrEMBL;Acc:E1C5A9]	6:16736688-16742669	33.005	246.396	-2.90022	2.9186e-22	8.26256e-20	DOWN
ENSGALG00000016464	VSNL1	Visinin-like protein 1 [Source:UniProtKB/Swiss-Prot;Acc:P62764]	3:99739837-99814889	19.7851	70.1727	-1.8265	4.00954e-22	1.11285e-19	DOWN
ENSGALG00000005095	SLC25A25	solute carrier family 25 (mitochondrial carrier; phosphate carrier), member 25 [Source:HGNC Symbol;Acc:HGNC:20663]	17:4797150-4819726	32.7494	177.398	-2.43745	7.89341e-22	2.14868e-19	DOWN
ENSGALG00000006018	-	Uncharacterized protein [Source:UniProtKB/TrEMBL;Acc:F1N9D9]	2:4917091-4923649	8.35476	33.5184	-2.00428	1.84013e-21	4.91454e-19	DOWN
ENSGALG00000005352	GATA5	transcription factor GATA-5 [Source:RefSeq peptide;Acc:NP_990752]	20:8368251-8377966	14.4948	49.5269	-1.77268	2.31981e-21	6.0809e-19	DOWN
ENSGALG00000005739	SCD	stearoyl-CoA desaturase 1 [Source:RefSeq peptide;Acc:NP_990221]	6:17049074-17064687	1037.21	155.512	2.73761	2.88396e-21	7.42227e-19	UP
ENSGALG00000017267	THRSP	thyroid hormone responsive [Source:RefSeq peptide;Acc:NP_998742]	1:192074426-192075857	1247.98	152.974	3.02824	2.97276e-21	7.51418e-19	UP
ENSGALG00000016162	PTP4A3	protein tyrosine phosphatase type IVA, member 3 [Source:HGNC Symbol;Acc:HGNC:9636]	2:145841490-145847749	142.65	42.179	1.75788	4.55505e-21	1.13117e-18	UP
ENSGALG00000013363	NCALD	Neurocalcin-delta [Source:UniProtKB/Swiss-Prot;Acc:P62758]	2:128668725-128710037	7.77577	27.996	-1.84816	5.73075e-21	1.3986e-18	DOWN
ENSGALG00000006917	CHKA	choline kinase alpha [Source:HGNC Symbol;Acc:HGNC:1937]	5:15504202-15524926	61.1059	11.8188	2.37022	9.87455e-21	2.36905e-18	UP
ENSGALG00000006037	MCM2	DNA replication licensing factor MCM2 [Source:RefSeq peptide;Acc:NP_001006139]	12:9725752-9737075	16.6511	2.22551	2.90341	1.13474e-20	2.67703e-18	UP
ENSGALG00000007636	PEPCK	phosphoenolpyruvate carboxykinase, cytosolic [Source:RefSeq peptide;Acc:NP_990802]	20:11834690-11906056	25.1572	471.702	-4.22883	4.29978e-20	9.9776e-18	DOWN
ENSGALG00000004550	PPTC7	PTC7 protein phosphatase homolog [Source:HGNC Symbol;Acc:HGNC:30695]	15:5949729-5967621	8.98432	32.1123	-1.83765	9.69743e-20	2.21399e-17	DOWN
ENSGALG00000009680	PAQR7	progestin and adipoQ receptor family member VII [Source:RefSeq peptide;Acc:NP_001157123]	23:3204152-3207296	24.6924	2.49842	3.30498	9.88263e-20	2.22046e-17	UP
ENSGALG00000016485	cRhoB	rho-related GTP-binding protein RhoB [Source:RefSeq peptide;Acc:NP_990240]	3:101365502-101367829	12.8092	73.0014	-2.51074	1.10787e-19	2.45031e-17	DOWN
ENSGALG00000011221	AGPAT9	Glycerol-3-phosphate acyltransferase 3 [Source:UniProtKB/Swiss-Prot;Acc:Q5ZLL8]	4:45923985-45942793	4.43341	15.5525	-1.81066	1.46308e-19	3.18615e-17	DOWN
ENSGALG00000009476	cdk6	cell division protein kinase 6 [Source:RefSeq peptide;Acc:NP_001007893]	2:22843081-22962940	43.2325	12.3743	1.80477	1.69365e-19	3.63237e-17	UP
ENSGALG00000014873	GJA1	gap junction alpha-1 protein [Source:RefSeq peptide;Acc:NP_989917]	3:61222961-61230461	48.3265	15.7146	1.62071	2.20796e-19	4.66472e-17	UP
ENSGALG00000011163	GNPAT	glyceronephosphate O-acyltransferase [Source:HGNC Symbol;Acc:HGNC:4416]	3:40017546-40038387	37.945	8.6322	2.13611	2.41515e-19	5.02742e-17	UP
ENSGALG00000002159	ACOX1	peroxisomal acyl-coenzyme A oxidase 1 [Source:RefSeq peptide;Acc:NP_001006205]	18:4559816-4577808	93.794	421.449	-2.16779	2.77116e-19	5.6849e-17	DOWN
ENSGALG00000002179	FBF1	fas-binding factor 1 homolog [Source:RefSeq peptide;Acc:NP_001108102]	18:4579533-4593316	5.50405	19.7044	-1.83995	4.44768e-19	8.99383e-17	DOWN
ENSGALG00000005696	ABHD6	abhydrolase domain containing 6 [Source:HGNC Symbol;Acc:HGNC:21398]	12:8930169-8940409	17.3515	71.8522	-2.04998	4.60701e-19	9.18481e-17	DOWN
ENSGALG00000006680	EHHADH	enoyl-CoA, hydratase/3-hydroxyacyl CoA dehydrogenase [Source:HGNC Symbol;Acc:HGNC:3247]	9:3054489-3077927	63.4531	366.351	-2.52946	8.62084e-19	1.69483e-16	DOWN
ENSGALG00000027737	CIDEA	cell death activator CIDE-A [Source:RefSeq peptide;Acc:NP_001182052]	2:97144112-97156128	48.7138	175.211	-1.84669	1.21361e-18	2.35324e-16	DOWN
ENSGALG00000008040	-	Uncharacterized protein [Source:UniProtKB/TrEMBL;Acc:F1N9B4]	15:10907427-10923703	49.1977	213.723	-2.11908	1.24467e-18	2.38086e-16	DOWN
ENSGALG00000001252	CREB3L3	cAMP responsive element binding protein 3-like 3 [Source:HGNC Symbol;Acc:HGNC:18855]	28:2552151-2556153	48.3742	191.802	-1.98731	1.73491e-18	3.27436e-16	DOWN
ENSGALG00000016412	MBOAT2	Membrane-bound O-acyltransferase domain-containing protein 2 [Source:UniProtKB/Swiss-Prot;Acc:Q5ZKL6]	3:95513204-95603900	10.1194	0.360259	4.81194	2.0202e-18	3.76263e-16	UP
ENSGALG00000012812	SVOPL	SVOP-like [Source:HGNC Symbol;Acc:HGNC:27034]	1:56510668-56527880	1.796	0.0450507	5.3171	3.08818e-18	5.67704e-16	UP
ENSGALG00000012546	MCM5	DNA replication licensing factor MCM5 [Source:RefSeq peptide;Acc:NP_001006243]	1:51939574-51947830	15.3794	1.84618	3.05839	3.45456e-18	6.26915e-16	UP
ENSGALG00000016430	PDHA1	pyruvate dehydrogenase E1 component subunit alpha, somatic form, mitochondrial precursor [Source:RefSeq peptide;Acc:NP_001012562]	1:119705079-119717030	150.518	31.9151	2.23763	5.09498e-18	9.12904e-16	UP
ENSGALG00000015484	BCL9	B-cell CLL/lymphoma 9 [Source:HGNC Symbol;Acc:HGNC:1008]	1:91725242-91757762	1.63494	5.27788	-1.69072	5.16862e-18	9.14523e-16	DOWN
ENSGALG00000004466	CRAT	carnitine O-acetyltransferase [Source:HGNC Symbol;Acc:HGNC:2342]	17:5496166-5505914	70.1205	234.835	-1.74374	6.32487e-18	1.10529e-15	DOWN
ENSGALG00000008551	CRELD2	cysteine-rich with EGF-like domain protein 2 precursor [Source:RefSeq peptide;Acc:NP_001186426]	1:18657758-18668817	57.5889	13.187	2.12667	6.73174e-18	1.16205e-15	UP
ENSGALG00000021066	FMO4	flavin containing monooxygenase 4 [Source:HGNC Symbol;Acc:HGNC:3772]	8:4780842-4785600	6.10193	25.8339	-2.08193	8.80383e-18	1.50142e-15	DOWN
ENSGALG00000029076	TUBB	tubulin beta class I [Source:HGNC Symbol;Acc:HGNC:20778]	JH375623.1:12870-15271	62.2161	15.7356	1.98326	9.3928e-18	1.5828e-15	UP
ENSGALG00000027561	GNG5	guanine nucleotide binding protein (G protein), gamma 5 [Source:HGNC Symbol;Acc:HGNC:4408]	8:15513240-15516951	109.309	34.653	1.65736	1.04041e-17	1.7326e-15	UP
ENSGALG00000028155	DUSP16	dual specificity phosphatase 16 [Source:HGNC Symbol;Acc:HGNC:17909]	1:72046586-72113670	12.0775	51.7507	-2.09926	1.16703e-17	1.92084e-15	DOWN
ENSGALG00000014950	-	sulfotransferase family 3A, member 1-like [Source:RefSeq peptide;Acc:NP_001264933]	3:63221515-63228070	122.24	509.222	-2.05858	1.23808e-17	2.01437e-15	DOWN
ENSGALG00000002511	SYCP1	synaptonemal complex protein 1 [Source:HGNC Symbol;Acc:HGNC:11487]	26:3893399-3915749	2.98002	12.9192	-2.11612	1.31534e-17	2.09198e-15	DOWN
ENSGALG00000003570	PURH	bifunctional purine biosynthesis protein PURH [Source:RefSeq peptide;Acc:NP_990509]	7:4312646-4330369	498.042	2514.53	-2.33595	1.30807e-17	2.09198e-15	DOWN
ENSGALG00000012915	MCM4	minichromosome maintenance complex component 4 [Source:HGNC Symbol;Acc:HGNC:6947]	2:107695682-107707788	14.8046	2.40146	2.62406	1.56685e-17	2.44447e-15	UP
ENSGALG00000004612	MTHFR	methylenetetrahydrofolate reductase (NAD(P)H) [Source:HGNC Symbol;Acc:HGNC:7436]	21:5606164-5615523	11.3477	3.01923	1.91015	1.57151e-17	2.44447e-15	UP
ENSGALG00000028810	CHCHD10	coiled-coil-helix-coiled-coil-helix domain containing 10 [Source:HGNC Symbol;Acc:HGNC:15559]	15:7969262-7970528	58.7361	308.625	-2.39354	2.39169e-17	3.67983e-15	DOWN
ENSGALG00000013257	LDHB	L-lactate dehydrogenase B chain [Source:UniProtKB/Swiss-Prot;Acc:P00337]	1:67177978-67190068	74.4104	469.886	-2.65874	2.64485e-17	4.02557e-15	DOWN
ENSGALG00000027608	-	-	8:4506565-4507548	39.8966	11.9292	1.74177	2.6816e-17	4.03809e-15	UP
ENSGALG00000000745	SLC26A9	solute carrier family 26 (anion exchanger), member 9 [Source:HGNC Symbol;Acc:HGNC:14469]	26:2265411-2276771	0.775901	0.00995763	6.28393	2.89768e-17	4.31754e-15	UP
ENSGALG00000027337	CLDND1	claudin domain-containing protein 1 [Source:RefSeq peptide;Acc:NP_001012838]	1:82576247-82588250	29.1437	6.87297	2.08418	3.26565e-17	4.81514e-15	UP
ENSGALG00000026945	CIDEC	cell death activator CIDE-3-like [Source:RefSeq peptide;Acc:NP_001264607]	11:17844835-17846138	17.0704	71.5934	-2.06833	4.85773e-17	7.08878e-15	DOWN
ENSGALG00000007069	ADAMTS17	ADAM metallopeptidase with thrombospondin type 1 motif 17 [Source:HGNC Symbol;Acc:HGNC:17109]	10:16601477-16763501	3.30771	0.427381	2.95224	6.48353e-17	9.36474e-15	UP
ENSGALG00000007620	GFRA3	GDNF family receptor alpha 3 [Source:HGNC Symbol;Acc:HGNC:4245]	13:17580932-17584931	77.4744	513.079	-2.72739	9.51246e-17	1.36009e-14	DOWN
ENSGALG00000005217	MOGAT1	monoacylglycerol O-acyltransferase 1 [Source:HGNC Symbol;Acc:HGNC:18210]	9:7508183-7529592	2.34331	33.335	-3.83042	9.72418e-17	1.37646e-14	DOWN
ENSGALG00000026947	-	Uncharacterized protein [Source:UniProtKB/TrEMBL;Acc:R4GMC3]	AADN03010219.1:1778-20717	5.7112	17.8415	-1.64337	1.07433e-16	1.50566e-14	DOWN
ENSGALG00000008037	HORMAD2	HORMA domain containing 2 [Source:HGNC Symbol;Acc:HGNC:28383]	15:10892490-10904522	1.57675	10.0239	-2.66842	1.14617e-16	1.59059e-14	DOWN
ENSGALG00000016491	APOB	apolipoprotein B precursor [Source:RefSeq peptide;Acc:NP_001038098]	3:101880367-101916760	3881.66	1192.48	1.70271	1.16951e-16	1.60723e-14	UP
ENSGALG00000022662	-	-	12:806644-806960	28.2729	88.254	-1.64224	1.60666e-16	2.18676e-14	DOWN
ENSGALG00000007955	SLC16A5	solute carrier family 16 (monocarboxylate transporter), member 5 [Source:HGNC Symbol;Acc:HGNC:10926]	18:10913951-10921921	13.3271	116.677	-3.13008	1.63253e-16	2.20081e-14	DOWN
ENSGALG00000005860	ACAA1	acetyl-Coenzyme A acyltransferase 1 (peroxisomal 3-oxoacyl-Coenzyme A thiolase) [Source:RefSeq peptide;Acc:NP_001184217]	2:4697288-4705362	69.7429	264.704	-1.92426	2.41052e-16	3.21895e-14	DOWN
ENSGALG00000012273	SOS2	SOS Ras/Rho guanine nucleotide exchange factor 2 [Source:HGNC Symbol;Acc:HGNC:11188]	5:57612588-57647290	5.63437	16.1735	-1.52131	3.33181e-16	4.40764e-14	DOWN
ENSGALG00000012121	RCN1	reticulocalbin 1 [Source:HGNC Symbol;Acc:HGNC:9934]	5:5240086-5351600	21.7825	5.98722	1.86321	3.61125e-16	4.73308e-14	UP
ENSGALG00000014430	CASP17	Gallus gallus caspase 14, apoptosis-related cysteine peptidase (CASP14), mRNA. [Source:RefSeq mRNA;Acc:NM_001113293]	JH376331.1:64939-67734	0.133266	3.05705	-4.51976	4.49963e-16	5.84333e-14	DOWN
ENSGALG00000026396	BG1	uncharacterized protein LOC426940 precursor [Source:RefSeq peptide;Acc:NP_001092825]	16:114604-118870	12.3618	61.3235	-2.31055	5.03472e-16	6.47877e-14	DOWN
ENSGALG00000015263	TMEM30C	transmembrane protein 30C [Source:HGNC Symbol;Acc:HGNC:30443]	1:83989237-83996981	15.4105	3.78072	2.02718	5.15808e-16	6.57771e-14	UP
ENSGALG00000014682	CAST	calpastatin [Source:RefSeq peptide;Acc:NP_001131122]	Z:56844264-56903872	4.58918	14.8052	-1.68979	5.47578e-16	6.92051e-14	DOWN
ENSGALG00000002690	PDPR	pyruvate dehydrogenase phosphatase regulatory subunit [Source:HGNC Symbol;Acc:HGNC:30264]	11:1775734-1793123	8.12377	26.1615	-1.68722	6.37297e-16	7.98314e-14	DOWN
ENSGALG00000001392	MMP23B	matrix metallopeptidase 23B [Source:HGNC Symbol;Acc:HGNC:7171]	21:2032009-2039306	1.94066	11.7609	-2.59938	8.05716e-16	1.00043e-13	DOWN
ENSGALG00000026683	-	Uncharacterized protein [Source:UniProtKB/TrEMBL;Acc:R4GMC3]	AADN03019110.1:4383-25472	2.57765	8.01595	-1.63681	8.86756e-16	1.09148e-13	DOWN
ENSGALG00000013107	SEC61G	Sec61 translocon gamma subunit [Source:HGNC Symbol;Acc:HGNC:18277]	2:52714199-52717910	118.035	45.6341	1.37102	9.52538e-16	1.16234e-13	UP
ENSGALG00000027786	SOCS3	suppressor of cytokine signaling 3 [Source:RefSeq peptide;Acc:NP_989931]	18:10116718-10117433	20.8232	3.21487	2.69536	1.19667e-15	1.44777e-13	UP
ENSGALG00000006534	PEX11A	peroxisomal biogenesis factor 11 alpha [Source:HGNC Symbol;Acc:HGNC:8852]	10:12308863-12310941	3.90868	20.7887	-2.41105	1.21247e-15	1.45445e-13	DOWN
ENSGALG00000002899	AACS	Acetoacetyl-CoA synthetase [Source:UniProtKB/Swiss-Prot;Acc:Q5ZLG0]	15:4444356-4481664	50.2216	4.49256	3.4827	2.00479e-15	2.38468e-13	UP
ENSGALG00000002466	-	-	21:3235858-3248083	3.16448	12.093	-1.93412	3.42873e-15	4.04448e-13	DOWN
ENSGALG00000020972	-	Uncharacterized protein [Source:UniProtKB/TrEMBL;Acc:F1NPR2]	20:10822144-10823498	6.88039	0.219191	4.97223	5.96276e-15	6.97545e-13	UP
ENSGALG00000024035	-	Uncharacterized protein [Source:UniProtKB/TrEMBL;Acc:E1C8U4]	5:2933-21284	15.5703	47.6633	-1.61408	6.55935e-15	7.61046e-13	DOWN
ENSGALG00000012217	-	Uncharacterized protein [Source:UniProtKB/TrEMBL;Acc:F1NIC2]	1:50673666-50674782	4.51389	0.373052	3.59692	7.26441e-15	8.35998e-13	UP
ENSGALG00000011657	EAF2	ELL-associated factor 2 [Source:RefSeq peptide;Acc:NP_001006525]	7:25819786-25833135	20.2319	6.76404	1.58067	7.95685e-15	9.083e-13	UP
ENSGALG00000005408	BCO1	Beta,beta-carotene 15,15'-monooxygenase [Source:UniProtKB/Swiss-Prot;Acc:Q9I993]	11:14922969-14936617	28.824	89.6766	-1.63746	8.30438e-15	9.40387e-13	DOWN
ENSGALG00000007178	FADS2	fatty acid desaturase 2 [Source:RefSeq peptide;Acc:NP_001153900]	5:16094681-16111781	713.099	175.209	2.02502	9.76185e-15	1.09666e-12	UP
ENSGALG00000012348	MCM6	DNA replication licensing factor MCM6 [Source:RefSeq peptide;Acc:NP_001006527]	7:30167978-30181239	9.55235	1.62367	2.55659	1.6131e-14	1.79791e-12	UP
ENSGALG00000026081	RBM38	RNA binding motif protein 38 [Source:HGNC Symbol;Acc:HGNC:15818]	20:11959016-11971950	1.15815	8.33306	-2.84702	1.63538e-14	1.80851e-12	DOWN
ENSGALG00000008763	SSX2IP	afadin- and alpha-actinin-binding protein [Source:RefSeq peptide;Acc:NP_001038121]	8:15399750-15414613	1.05648	0.108248	3.28686	1.74106e-14	1.91044e-12	UP
ENSGALG00000015849	ME1	NADP-dependent malic enzyme [Source:RefSeq peptide;Acc:NP_989634]	3:77166449-77331130	80.9641	13.4975	2.58459	2.10658e-14	2.29374e-12	UP
ENSGALG00000007596	-	Uncharacterized protein [Source:UniProtKB/TrEMBL;Acc:E1C9D2]	12:14620837-14643753	17.0885	58.6576	-1.77929	2.44545e-14	2.64239e-12	DOWN
ENSGALG00000002769	DNAJC12	dnaJ homolog subfamily C member 12 [Source:RefSeq peptide;Acc:NP_001186459]	6:6100818-6109848	7.0152	45.3198	-2.69159	2.79196e-14	2.99396e-12	DOWN
ENSGALG00000007485	TFRC	transferrin receptor protein 1 [Source:RefSeq peptide;Acc:NP_990587]	9:14408400-14421691	50.2885	16.8862	1.57438	3.10292e-14	3.30239e-12	UP
ENSGALG00000026973	KIF3C	kinesin family member 3C [Source:HGNC Symbol;Acc:HGNC:6321]	3:104518139-104529350	6.79052	0.964717	2.81534	3.36213e-14	3.55156e-12	UP
ENSGALG00000027070	TIMP2	metalloproteinase inhibitor 2 precursor [Source:RefSeq peptide;Acc:NP_989629]	18:10040657-10047611	355.634	75.6754	2.2325	4.06506e-14	4.26229e-12	UP
ENSGALG00000006027	TM6SF1	transmembrane 6 superfamily member 1 [Source:RefSeq peptide;Acc:NP_001264390]	10:10715838-10735473	40.1369	8.9592	2.16349	4.7831e-14	4.97829e-12	UP
ENSGALG00000000950	MVB12B	multivesicular body subunit 12B [Source:RefSeq peptide;Acc:NP_001025848]	17:9963553-10012275	17.2683	5.84756	1.56222	4.88709e-14	5.0494e-12	UP
ENSGALG00000013784	CDT1	chromatin licensing and DNA replication factor 1 [Source:HGNC Symbol;Acc:HGNC:24576]	11:17932051-17935844	9.26027	1.23135	2.91081	6.00967e-14	6.16427e-12	UP
ENSGALG00000008233	BUB1	mitotic checkpoint serine/threonine-protein kinase BUB1 [Source:RefSeq peptide;Acc:NP_001012888]	3:3037097-3057283	11.8213	1.19831	3.30232	6.61537e-14	6.73673e-12	UP
ENSGALG00000007617	ANO1	anoctamin 1, calcium activated chloride channel [Source:HGNC Symbol;Acc:HGNC:21625]	5:17049568-17108690	32.5051	3.92687	3.04921	6.74162e-14	6.81626e-12	UP
ENSGALG00000021039	HKDC1	hexokinase domain containing 1 [Source:HGNC Symbol;Acc:HGNC:23302]	6:10438499-10458330	13.2397	0.283854	5.54358	7.43929e-14	7.46831e-12	UP
ENSGALG00000003473	SFRP1	secreted frizzled-related protein 1 precursor [Source:RefSeq peptide;Acc:NP_989884]	22:2563995-2574099	16.9334	5.29069	1.67834	8.81562e-14	8.78769e-12	UP
ENSGALG00000013063	SRD5A1	steroid-5-alpha-reductase, alpha polypeptide 1 (3-oxo-5 alpha-steroid delta 4-dehydrogenase alpha 1) [Source:HGNC Symbol;Acc:HGNC:11284]	2:79732746-79746774	2.66522	12.4752	-2.22674	8.97747e-14	8.88644e-12	DOWN
ENSGALG00000021104	SLC22A4	solute carrier family 22 (organic cation transporter), member 4 [Source:RefSeq peptide;Acc:NP_001139603]	13:16146829-16184900	6.56574	24.3491	-1.89084	9.97757e-14	9.80781e-12	DOWN
ENSGALG00000012183	NPTXR	neuronal pentraxin receptor [Source:HGNC Symbol;Acc:HGNC:7954]	1:50627427-50649375	3.79002	0.897962	2.07748	1.12388e-13	1.09713e-11	UP
ENSGALG00000011141	ITGB6	integrin subunit beta 6 [Source:HGNC Symbol;Acc:HGNC:6161]	7:21293508-21321944	1.57432	0.216348	2.8633	1.16139e-13	1.12599e-11	UP
ENSGALG00000002500	GMPPB	GDP-mannose pyrophosphorylase B [Source:HGNC Symbol;Acc:HGNC:22932]	12:2383108-2385611	29.8297	11.959	1.31866	1.37379e-13	1.32285e-11	UP
ENSGALG00000008795	GPAM	glycerol-3-phosphate acyltransferase, mitochondrial [Source:HGNC Symbol;Acc:HGNC:24865]	6:26158125-26183815	220.811	37.0981	2.57339	1.64575e-13	1.57403e-11	UP
ENSGALG00000012748	ELOVL2	elongation of very long chain fatty acids protein 2 [Source:RefSeq peptide;Acc:NP_001184237]	2:63225622-63267784	274.443	55.4363	2.3076	2.24532e-13	2.13305e-11	UP
ENSGALG00000002397	PSPH	phosphoserine phosphatase [Source:RefSeq peptide;Acc:NP_001239201]	19:4870122-4880847	2752.33	7703.67	-1.4849	2.29303e-13	2.16386e-11	DOWN
ENSGALG00000024487	C8orf22	chromosome 8 open reading frame 22 [Source:HGNC Symbol;Acc:HGNC:31745]	2:108189927-108193054	139.469	630.197	-2.17586	5.15243e-13	4.82998e-11	DOWN
ENSGALG00000003553	ABCA12	ATP binding cassette subfamily A member 12 [Source:HGNC Symbol;Acc:HGNC:14637]	7:4209985-4288793	0.500468	15.2583	-4.93017	6.28129e-13	5.84945e-11	DOWN
ENSGALG00000027087	-	-	AADN03013215.1:21-1320	0.0297269	2.48685	-6.38641	7.56064e-13	6.99483e-11	DOWN
ENSGALG00000005795	CYP2H1	cytochrome P450 2H1 precursor [Source:RefSeq peptide;Acc:NP_001001616]	6:17129992-17137315	137.104	721.577	-2.39589	9.87656e-13	9.0781e-11	DOWN
ENSGALG00000003153	COPE	Coatomer subunit epsilon [Source:UniProtKB/Swiss-Prot;Acc:Q5ZIK9]	28:3495159-3499962	68.8171	27.6777	1.31404	1.3489e-12	1.23185e-10	UP
ENSGALG00000016567	EPHX2	epoxide hydrolase 2 [Source:RefSeq peptide;Acc:NP_001028817]	3:104712779-104721569	153.018	54.8033	1.48136	1.37208e-12	1.24499e-10	UP
ENSGALG00000013569	SEC61B	Sec61 translocon beta subunit [Source:HGNC Symbol;Acc:HGNC:16993]	2:89701049-89705414	187.44	73.6159	1.34834	1.69072e-12	1.52434e-10	UP
ENSGALG00000010439	-	Uncharacterized protein [Source:UniProtKB/TrEMBL;Acc:F1N9J7]	9:23399168-23405755	1.40836	0.0364162	5.2733	1.82142e-12	1.63179e-10	UP
ENSGALG00000017350	RRM1	ribonucleoside-diphosphate reductase large subunit [Source:RefSeq peptide;Acc:NP_001026008]	1:193761015-193781202	6.76086	2.41918	1.48269	1.91173e-12	1.70192e-10	UP
ENSGALG00000004250	B4GALNT4	beta-1,4-N-acetyl-galactosaminyl transferase 4 [Source:HGNC Symbol;Acc:HGNC:26315]	5:1572182-1591429	2.43303	0.447478	2.44287	2.0974e-12	1.85554e-10	UP
ENSGALG00000006950	LIMK2	LIM domain kinase 2 [Source:UniProtKB/Swiss-Prot;Acc:P53666]	15:9053435-9084147	3.75732	8.9463	-1.25159	2.43643e-12	2.14209e-10	DOWN
ENSGALG00000015658	GDAP1	ganglioside induced differentiation associated protein 1 [Source:HGNC Symbol;Acc:HGNC:15968]	2:117914310-117920391	0.0578057	1.25505	-4.44039	2.61863e-12	2.28807e-10	DOWN
ENSGALG00000008676	RRBP1	ribosome-binding protein 1 [Source:RefSeq peptide;Acc:NP_001244275]	3:14871338-14889265	141.795	36.5275	1.95675	2.73792e-12	2.37762e-10	UP
ENSGALG00000008369	ABCC5	Uncharacterized protein [Source:UniProtKB/TrEMBL;Acc:Q5ZKG6]	9:15226942-15240733	27.6699	63.0112	-1.18729	3.10469e-12	2.67969e-10	DOWN
ENSGALG00000002550	TSHB	Thyrotropin subunit beta [Source:UniProtKB/Swiss-Prot;Acc:O57340]	26:3921346-3924242	0.459114	5.12025	-3.47929	3.17743e-12	2.72585e-10	DOWN
ENSGALG00000011483	MPC1	Gallus gallus brain protein 44-like (BRP44L), mRNA. [Source:RefSeq mRNA;Acc:NM_001031524]	3:42131326-42141404	61.9122	384.107	-2.63321	3.44144e-12	2.93455e-10	DOWN
ENSGALG00000005470	PLPPR5	phospholipid phosphatase related 5 [Source:HGNC Symbol;Acc:HGNC:31703]	8:11187947-11307289	1.14818	0.176453	2.702	3.65097e-12	3.09458e-10	UP
ENSGALG00000015868	ATP6V0D2	V-type proton ATPase subunit d 2 [Source:UniProtKB/Swiss-Prot;Acc:Q5ZHL0]	2:122812317-122830102	3.51874	0.0954041	5.20486	3.85229e-12	3.24578e-10	UP
ENSGALG00000005657	CRHR2	corticotropin-releasing factor receptor 2 [Source:RefSeq peptide;Acc:NP_989785]	2:4196306-4292028	15.9597	6.15723	1.37408	4.09516e-12	3.43e-10	UP
ENSGALG00000007404	YIPF5	protein YIPF5 [Source:RefSeq peptide;Acc:NP_001185566]	13:17011666-17018764	50.0378	16.8199	1.57285	4.27326e-12	3.55811e-10	UP
ENSGALG00000007659	HYOU1	hypoxia up-regulated protein 1 precursor [Source:RefSeq peptide;Acc:NP_001006588]	24:5669910-5683409	89.9438	33.1745	1.43895	4.42829e-12	3.64786e-10	UP
ENSGALG00000023936	-	Uncharacterized protein [Source:UniProtKB/TrEMBL;Acc:E1BUD0]	21:2227461-2235534	10.3467	48.2111	-2.2202	4.43258e-12	3.64786e-10	DOWN
ENSGALG00000003073	RHOBTB1	rho-related BTB domain-containing protein 1 [Source:RefSeq peptide;Acc:NP_001186537]	6:8116443-8138753	22.5781	79.2523	-1.81153	4.79762e-12	3.92545e-10	DOWN
ENSGALG00000006521	TRPM5	transient receptor potential cation channel, subfamily M, member 5 [Source:HGNC Symbol;Acc:HGNC:14323]	5:12954871-12990576	1.07643	0.110442	3.28489	5.14574e-12	4.18609e-10	UP
ENSGALG00000011998	SEC24D	SEC24 homolog D, COPII coat complex component [Source:HGNC Symbol;Acc:HGNC:10706]	4:54343365-54387579	25.7518	10.4336	1.30343	5.39026e-12	4.35995e-10	UP
ENSGALG00000016442	RRM2	ribonucleotide reductase M2 [Source:HGNC Symbol;Acc:HGNC:10452]	3:96087199-96092245	25.0398	2.2302	3.48898	5.85113e-12	4.70584e-10	UP
ENSGALG00000011376	ANKRD9	ankyrin repeat domain 9 [Source:HGNC Symbol;Acc:HGNC:20096]	5:49550497-49551932	26.9453	5.08022	2.40707	6.32131e-12	5.05526e-10	UP
ENSGALG00000016361	FAM110C	family with sequence similarity 110 member C [Source:HGNC Symbol;Acc:HGNC:33340]	3:91380717-91381817	1.78144	12.0914	-2.76286	6.40278e-12	5.09165e-10	DOWN
ENSGALG00000023464	-	Uncharacterized protein [Source:UniProtKB/TrEMBL;Acc:F1NL08]	17:8688934-8690125	4.27302	0.641128	2.73657	7.18702e-12	5.68336e-10	UP
ENSGALG00000011558	LRP6	LDL receptor related protein 6 [Source:HGNC Symbol;Acc:HGNC:6698]	1:71833436-71943987	9.54534	24.4322	-1.35591	8.13648e-12	6.37581e-10	DOWN
ENSGALG00000025974	STAT4	signal transducer and activator of transcription 4 [Source:RefSeq peptide;Acc:NP_001254484]	7:7434583-7473634	1.8938	10.4039	-2.45777	8.15274e-12	6.37581e-10	DOWN
ENSGALG00000016249	-	-	1:112079238-112079688	32.6431	9.00917	1.85731	8.27233e-12	6.43378e-10	UP
ENSGALG00000028629	-	transmembrane 4 L six family member 1 [Source:RefSeq peptide;Acc:NP_001264759]	1:184987047-185004412	20.0411	52.802	-1.39763	9.22095e-12	7.13238e-10	DOWN
ENSGALG00000013535	CYP4V2	cytochrome P450, family 4, subfamily V, polypeptide 2 [Source:RefSeq peptide;Acc:NP_001001879]	4:60965220-60977430	60.4507	205.059	-1.76221	1.04277e-11	8.02193e-10	DOWN
ENSGALG00000016486	HS1BP3	HCLS1 binding protein 3 [Source:HGNC Symbol;Acc:HGNC:24979]	3:101546336-101589674	11.9554	27.923	-1.22379	1.15406e-11	8.8301e-10	DOWN
ENSGALG00000010829	CDCA7	cell division cycle associated 7 [Source:HGNC Symbol;Acc:HGNC:14628]	7:16830040-16838026	11.8155	1.72496	2.77604	1.31956e-11	1.00422e-09	UP
ENSGALG00000021275	-	-	13:12827841-12831848	5.24781	23.6672	-2.1731	1.47752e-11	1.11841e-09	DOWN
ENSGALG00000013740	SLC20A1	solute carrier family 20 (phosphate transporter), member 1 [Source:HGNC Symbol;Acc:HGNC:10946]	22:4002237-4025389	6.48872	15.4231	-1.24908	1.61106e-11	1.21301e-09	DOWN
ENSGALG00000004637	-	-	19:6651862-6660784	20.892	53.5124	-1.35692	1.68426e-11	1.26141e-09	DOWN
ENSGALG00000002362	MANF	mesencephalic astrocyte-derived neurotrophic factor [Source:HGNC Symbol;Acc:HGNC:15461]	12:2209956-2213573	93.4527	37.524	1.31642	1.89835e-11	1.41427e-09	UP
ENSGALG00000029008	-	-	JH375176.1:54181-55782	0.527387	9.39618	-4.15514	2.56835e-11	1.9034e-09	DOWN
ENSGALG00000019617	ACAD11	acyl-CoA dehydrogenase family member 11 [Source:RefSeq peptide;Acc:NP_001006367]	2:42887431-42915571	34.4315	158.421	-2.20197	2.69457e-11	1.98654e-09	DOWN
ENSGALG00000005439	ACACA	acetyl-CoA carboxylase [Source:RefSeq peptide;Acc:NP_990836]	19:8446046-8541999	256.526	45.1832	2.50525	2.71732e-11	1.99294e-09	UP
ENSGALG00000005992	PDE8A	phosphodiesterase 8A [Source:HGNC Symbol;Acc:HGNC:8793]	10:10522804-10556067	10.5374	27.4356	-1.38054	2.96136e-11	2.16072e-09	DOWN
ENSGALG00000014320	UGDH	UDP-glucose 6-dehydrogenase [Source:UniProtKB/Swiss-Prot;Acc:Q5F3T9]	4:68868809-68884495	33.2407	83.3955	-1.32702	3.06174e-11	2.22251e-09	DOWN
ENSGALG00000002108	EVPL	envoplakin [Source:HGNC Symbol;Acc:HGNC:3503]	18:4530723-4546873	0.0134548	0.194309	-3.85216	3.07973e-11	2.22416e-09	DOWN
ENSGALG00000016555	HADHB	hydroxyacyl-CoA dehydrogenase/3-ketoacyl-CoA thiolase/enoyl-CoA hydratase (trifunctional protein), beta subunit [Source:HGNC Symbol;Acc:HGNC:4803]	3:104607849-104619357	71.4726	266.76	-1.90008	3.77649e-11	2.71351e-09	DOWN
ENSGALG00000012816	SLC22A23	solute carrier family 22 member 23 [Source:HGNC Symbol;Acc:HGNC:21106]	2:66252176-66348254	8.17281	23.0253	-1.49432	4.47774e-11	3.20113e-09	DOWN
ENSGALG00000021395	-	Uncharacterized protein [Source:UniProtKB/TrEMBL;Acc:E1BSC3]	18:8206967-8226132	8.00267	2.67485	1.58102	4.55672e-11	3.24122e-09	UP
ENSGALG00000014509	BST1	ADP-ribosyl cyclase 2 precursor [Source:RefSeq peptide;Acc:NP_001186972]	4:76205540-76234046	24.4833	9.71333	1.33376	4.80062e-11	3.39764e-09	UP
ENSGALG00000004833	Fe	Prolyl 3-hydroxylase 1 [Source:UniProtKB/Swiss-Prot;Acc:Q6JHU8]	21:6364517-6370549	32.2045	13.1493	1.29227	5.17894e-11	3.64716e-09	UP
ENSGALG00000026144	Metazoa_SRP	Metazoan signal recognition particle RNA [Source:RFAM;Acc:RF00017]	5:57587570-57587868	21.5887	3.76626	2.51907	5.84593e-11	4.0965e-09	UP
ENSGALG00000008539	ALG12	alpha-1,6-mannosyltransferase ALG12 precursor [Source:RefSeq peptide;Acc:NP_001034359]	1:18646102-18656551	39.0919	15.5069	1.33396	6.22497e-11	4.34061e-09	UP
ENSGALG00000005051	FPGS	folylpolyglutamate synthase [Source:HGNC Symbol;Acc:HGNC:3824]	17:4892549-4896134	21.4708	80.1593	-1.90049	6.69067e-11	4.64247e-09	DOWN
ENSGALG00000016535	RAB10	ras-related protein Rab-10 [Source:RefSeq peptide;Acc:NP_001026268]	3:104556702-104571975	83.1788	35.0671	1.2461	6.80762e-11	4.70058e-09	UP
ENSGALG00000008462	CDK3	cell division protein kinase 3 [Source:RefSeq peptide;Acc:NP_001075175]	18:4549711-4554147	0.938494	5.41792	-2.52932	6.98004e-11	4.79623e-09	DOWN
ENSGALG00000022812	-	Uncharacterized protein [Source:UniProtKB/TrEMBL;Acc:E1BY32]	3:108409467-108416996	45.9904	118.04	-1.35987	7.44516e-11	5.09112e-09	DOWN
ENSGALG00000020009	C1orf131	chromosome 1 open reading frame 131 [Source:HGNC Symbol;Acc:HGNC:25332]	3:40013424-40017492	26.2107	8.66961	1.59612	7.81362e-11	5.3174e-09	UP
ENSGALG00000016447	PDIA6	protein disulfide isomerase family A member 6 [Source:HGNC Symbol;Acc:HGNC:30168]	3:96496306-96513540	68.5873	27.2488	1.33175	7.99745e-11	5.41646e-09	UP
ENSGALG00000028376	Fgf19	fibroblast growth factor 19 precursor [Source:RefSeq peptide;Acc:NP_990005]	5:16862037-16868089	0.570673	0.00410799	7.11809	8.12658e-11	5.4777e-09	UP
ENSGALG00000010573	GSTCD	glutathione S-transferase, C-terminal domain containing [Source:HGNC Symbol;Acc:HGNC:25806]	4:38057434-38119998	6.55449	2.44754	1.42115	8.23387e-11	5.52372e-09	UP
ENSGALG00000006564	DNAJB11	DnaJ heat shock protein family (Hsp40) member B11 [Source:HGNC Symbol;Acc:HGNC:14889]	9:3861050-3873808	27.8108	11.5674	1.26558	9.28101e-11	6.19683e-09	UP
ENSGALG00000020342	ABHD12B	abhydrolase domain containing 12B [Source:HGNC Symbol;Acc:HGNC:19837]	5:57852188-57857108	28.8454	5.11934	2.49431	1.04531e-10	6.93489e-09	UP
ENSGALG00000010522	ALDH18A1	aldehyde dehydrogenase 18 family member A1 [Source:HGNC Symbol;Acc:HGNC:9722]	6:34864495-34898683	19.1193	8.03584	1.25051	1.04844e-10	6.93489e-09	UP
ENSGALG00000000616	ELF3	E74-like factor 3 (ets domain transcription factor, epithelial-specific ) [Source:HGNC Symbol;Acc:HGNC:3318]	26:309759-314195	6.24638	1.5017	2.05642	1.10726e-10	7.28988e-09	UP
ENSGALG00000016583	ESCO2	establishment of sister chromatid cohesion N-acetyltransferase 2 [Source:HGNC Symbol;Acc:HGNC:27230]	3:104790088-104800567	5.10282	1.44025	1.82497	1.18251e-10	7.74927e-09	UP
ENSGALG00000027275	PPP1R3B	protein phosphatase 1 regulatory subunit 3B [Source:HGNC Symbol;Acc:HGNC:14942]	4:48960039-48966650	38.4529	7.49896	2.35833	1.22683e-10	8.00267e-09	UP
ENSGALG00000016108	SYBU	syntabulin [Source:HGNC Symbol;Acc:HGNC:26011]	2:131790739-131821463	1.82756	5.62989	-1.62319	1.25522e-10	8.15029e-09	DOWN
ENSGALG00000012847	-	Uncharacterized protein [Source:UniProtKB/TrEMBL;Acc:F1P296]	1:56787533-56803606	58.9535	148.112	-1.32903	1.28469e-10	8.30353e-09	DOWN
ENSGALG00000007089	KDELR2	ER lumen protein retaining receptor 2 [Source:RefSeq peptide;Acc:NP_001153187]	14:8783751-8795632	106.345	45.0756	1.23834	1.32328e-10	8.5141e-09	UP
ENSGALG00000021479	-	Uncharacterized protein [Source:UniProtKB/TrEMBL;Acc:F1NWV1]	18:6414770-6415971	5.54926	0.229698	4.59448	1.34273e-10	8.60015e-09	UP
ENSGALG00000026207	CNTF	Ciliary neurotrophic factor [Source:UniProtKB/Swiss-Prot;Acc:Q02011]	5:16221187-16222758	0.620938	3.68633	-2.56966	1.62141e-10	1.03383e-08	DOWN
ENSGALG00000001369	-	Uncharacterized protein [Source:UniProtKB/TrEMBL;Acc:E1BZ22]	26:3092512-3095075	57.5247	155.249	-1.43233	1.7969e-10	1.14059e-08	DOWN
ENSGALG00000005268	SEC22C	SEC22 homolog C, vesicle trafficking protein [Source:HGNC Symbol;Acc:HGNC:16828]	2:1886499-1900914	5.77517	17.2771	-1.58093	1.88497e-10	1.19115e-08	DOWN
ENSGALG00000001443	PTPRU	protein tyrosine phosphatase, receptor type, U [Source:HGNC Symbol;Acc:HGNC:9683]	23:2715391-2762791	10.8457	4.39509	1.30316	2.04374e-10	1.28574e-08	UP
ENSGALG00000008738	-	Uncharacterized protein [Source:UniProtKB/TrEMBL;Acc:F1NSB1]	7:13181938-13187827	22.3113	7.36869	1.5983	2.0764e-10	1.30051e-08	UP
ENSGALG00000002747	FASN	fatty acid synthase [Source:RefSeq peptide;Acc:NP_990486]	18:4886002-4935063	614.878	91.8138	2.74352	2.12191e-10	1.32315e-08	UP
ENSGALG00000001717	SLC16A1	monocarboxylate transporter 1 [Source:RefSeq peptide;Acc:NP_001006323]	26:3552668-3567609	19.305	51.2101	-1.40745	2.20259e-10	1.36744e-08	DOWN
ENSGALG00000003799	USP4	ubiquitin carboxyl-terminal hydrolase 4 [Source:RefSeq peptide;Acc:NP_001006134]	12:2803375-2832569	24.2738	56.62	-1.22191	2.22075e-10	1.37269e-08	DOWN
ENSGALG00000012067	LMLN	leishmanolysin-like (metallopeptidase M8 family) [Source:HGNC Symbol;Acc:HGNC:15991]	7:27709433-27719636	2.50791	8.26943	-1.7213	2.3115e-10	1.42258e-08	DOWN
ENSGALG00000011571	AGPAT4	1-acylglycerol-3-phosphate O-acyltransferase 4 [Source:HGNC Symbol;Acc:HGNC:20885]	3:44481457-44534320	9.9761	25.7143	-1.36602	2.65304e-10	1.62571e-08	DOWN
ENSGALG00000008813	CROT	carnitine O-octanoyltransferase [Source:HGNC Symbol;Acc:HGNC:2366]	2:20526663-20546218	44.5176	110.918	-1.31705	2.71172e-10	1.6474e-08	DOWN
ENSGALG00000023879	-	Uncharacterized protein [Source:UniProtKB/TrEMBL;Acc:F1NXE6]	9:14606243-14610177	10.4933	32.1867	-1.61699	2.70891e-10	1.6474e-08	DOWN
ENSGALG00000012108	ENPEP	glutamyl aminopeptidase (aminopeptidase A) [Source:HGNC Symbol;Acc:HGNC:3355]	4:57434843-57469617	39.6611	9.96413	1.99291	3.43524e-10	2.07802e-08	UP
ENSGALG00000013265	GYS2	glycogen synthase 2 [Source:HGNC Symbol;Acc:HGNC:4707]	1:67195294-67235846	42.8041	127.78	-1.57784	3.69763e-10	2.22723e-08	DOWN
ENSGALG00000007170	SNRPA1	U2 small nuclear ribonucleoprotein A' [Source:RefSeq peptide;Acc:NP_001005823]	10:17115825-17120836	33.7223	15.6124	1.11101	4.04965e-10	2.42893e-08	UP
ENSGALG00000029120	SLC5A3	solute carrier family 5 (sodium/myo-inositol cotransporter), member 3 [Source:HGNC Symbol;Acc:HGNC:11038]	1:105043717-105046426	30.9155	80.9534	-1.38876	4.98178e-10	2.97541e-08	DOWN
ENSGALG00000016563	ASB9	ankyrin repeat and SOCS box protein 9 [Source:RefSeq peptide;Acc:NP_001006262]	1:121508255-121521572	14.1145	37.2499	-1.40006	5.02904e-10	2.99101e-08	DOWN
ENSGALG00000008586	TUBB4B	tubulin beta-3 chain [Source:RefSeq peptide;Acc:NP_001074329]	17:1871842-1873939	96.7607	41.6996	1.21439	5.28154e-10	3.12804e-08	UP
ENSGALG00000006226	KLHL3	kelch like family member 3 [Source:HGNC Symbol;Acc:HGNC:6354]	13:13818620-13851076	7.68767	19.4148	-1.33654	5.49982e-10	3.24375e-08	DOWN
ENSGALG00000006904	RNH1	ribonuclease inhibitor [Source:RefSeq peptide;Acc:NP_001006473]	5:15481413-15488239	47.0486	20.4618	1.20122	5.99775e-10	3.52274e-08	UP
ENSGALG00000015937	LFABP	fatty acid-binding protein, liver [Source:RefSeq peptide;Acc:NP_989523]	4:85503587-85507317	2839.53	774.778	1.8738	6.84442e-10	4.00342e-08	UP
ENSGALG00000026757	DHFR	dihydrofolate reductase [Source:RefSeq peptide;Acc:NP_001006584]	Z:63876645-63893410	23.0787	10.0569	1.19838	7.97104e-10	4.64322e-08	UP
ENSGALG00000007665	POLE	polymerase (DNA directed), epsilon, catalytic subunit [Source:HGNC Symbol;Acc:HGNC:9177]	15:10007213-10026784	2.88737	0.572615	2.33412	8.53531e-10	4.95153e-08	UP
ENSGALG00000015053	GLDC	glycine dehydrogenase [Source:RefSeq peptide;Acc:NP_989653]	Z:27889481-27927357	243.449	50.0846	2.28118	9.01485e-10	5.20838e-08	UP
ENSGALG00000003630	C5H11ORF10	Transmembrane protein 258 [Source:UniProtKB/Swiss-Prot;Acc:Q76LT9]	5:247987-249858	81.02	37.901	1.09604	9.56984e-10	5.50655e-08	UP
ENSGALG00000012060	MLH1	mutL homolog 1 [Source:HGNC Symbol;Acc:HGNC:7127]	2:46603251-46619426	10.4984	4.07846	1.36407	9.8103e-10	5.62206e-08	UP
ENSGALG00000009700	PDK4	pyruvate dehydrogenase kinase, isozyme 4 [Source:RefSeq peptide;Acc:NP_001186838]	2:24033200-24043554	17.8337	78.4369	-2.13693	1.01915e-09	5.81699e-08	DOWN
ENSGALG00000010371	FAM13A	family with sequence similarity 13 member A [Source:HGNC Symbol;Acc:HGNC:19367]	4:34542533-34656257	10.9519	23.2748	-1.08759	1.04853e-09	5.96064e-08	DOWN
ENSGALG00000008720	RSU1	ras suppressor protein 1 [Source:RefSeq peptide;Acc:NP_001186520]	2:19881822-19979217	23.4905	5.6658	2.05173	1.06859e-09	6.05038e-08	UP
ENSGALG00000010313	MAST2	microtubule associated serine/threonine kinase 2 [Source:HGNC Symbol;Acc:HGNC:19035]	8:20161458-20324965	6.79777	3.27684	1.05276	1.0797e-09	6.08893e-08	UP
ENSGALG00000005966	SEC61A1	Sec61 translocon alpha 1 subunit [Source:HGNC Symbol;Acc:HGNC:18276]	12:9527460-9536843	132.048	59.2292	1.15668	1.08683e-09	6.10479e-08	UP
ENSGALG00000007099	LEAP2	liver expressed antimicrobial peptide 2 precursor [Source:RefSeq peptide;Acc:NP_001001606]	13:16458651-16460779	184.125	41.4593	2.15092	1.09651e-09	6.13484e-08	UP
ENSGALG00000023454	C9orf152	chromosome 9 open reading frame 152 [Source:HGNC Symbol;Acc:HGNC:31455]	2:6174629-6180337	12.378	2.95177	2.06813	1.24306e-09	6.92734e-08	UP
ENSGALG00000007127	FADS1	Fatty acid desaturase 1 [Source:UniProtKB/TrEMBL;Acc:E7EDS8]	5:16078379-16087971	255.723	98.8009	1.37199	1.25977e-09	6.99294e-08	UP
ENSGALG00000014261	UCH-L1	ubiquitin carboxyl-terminal hydrolase isozyme L1 [Source:RefSeq peptide;Acc:NP_001073681]	4:68252126-68256752	20.5829	3.35755	2.61597	1.30731e-09	7.2285e-08	UP
ENSGALG00000008538	GINS1	DNA replication complex GINS protein PSF1 [Source:RefSeq peptide;Acc:NP_001012621]	3:15743296-15746220	5.54396	0.559418	3.30892	1.34066e-09	7.38405e-08	UP
ENSGALG00000010362	SUCNR1	succinate receptor 1 [Source:HGNC Symbol;Acc:HGNC:4542]	9:22904487-22905440	4.07749	14.3126	-1.81154	1.34725e-09	7.39158e-08	DOWN
ENSGALG00000029142	ORMDL3	ORMDL sphingolipid biosynthesis regulator 3 [Source:HGNC Symbol;Acc:HGNC:16038]	27:4300376-4305930	8.82335	19.0152	-1.10776	1.35718e-09	7.41735e-08	DOWN
ENSGALG00000004267	SIGIRR	single Ig IL-1-related receptor [Source:RefSeq peptide;Acc:NP_001186471]	5:1555415-1560214	23.3621	53.209	-1.1875	1.3899e-09	7.56692e-08	DOWN
ENSGALG00000005960	-	Uncharacterized protein [Source:UniProtKB/TrEMBL;Acc:E1C8J3]	15:7960783-7962157	0.754489	4.26166	-2.49785	1.4349e-09	7.78198e-08	DOWN
ENSGALG00000008469	SPINT1	serine peptidase inhibitor, Kunitz type 1 [Source:HGNC Symbol;Acc:HGNC:11246]	5:23536721-23555298	9.13625	23.8465	-1.38411	1.45374e-09	7.85409e-08	DOWN
ENSGALG00000027872	STBD1	starch binding domain 1 [Source:HGNC Symbol;Acc:HGNC:24854]	4:49315135-49316800	43.648	122.866	-1.4931	1.67686e-09	9.02507e-08	DOWN
ENSGALG00000018819	TBCEL	tubulin folding cofactor E-like [Source:HGNC Symbol;Acc:HGNC:28115]	24:3558096-3571802	13.6892	31.0828	-1.18308	1.76654e-09	9.47175e-08	DOWN
ENSGALG00000004516	RAD51	DNA repair protein RAD51 homolog 1 [Source:UniProtKB/Swiss-Prot;Acc:P37383]	5:950879-957935	9.91542	2.22389	2.15659	1.85031e-09	9.84629e-08	UP
ENSGALG00000007778	PES1	pescadillo ribosomal biogenesis factor 1 [Source:HGNC Symbol;Acc:HGNC:8848]	15:10785298-10792259	16.8449	6.37265	1.40234	1.84635e-09	9.84629e-08	UP
ENSGALG00000001473	MIB2	E3 ubiquitin-protein ligase MIB2 [Source:RefSeq peptide;Acc:NP_001006301]	21:2046501-2069501	20.9136	52.3799	-1.32457	1.89459e-09	1.00441e-07	DOWN
ENSGALG00000004827	-	Uncharacterized protein [Source:UniProtKB/TrEMBL;Acc:E1BY10]	5:642269-659083	0.284979	2.04957	-2.84639	2.02559e-09	1.06986e-07	DOWN
ENSGALG00000006783	PLOD2	procollagen-lysine, 2-oxoglutarate 5-dioxygenase 2 [Source:HGNC Symbol;Acc:HGNC:9082]	9:10968806-11018998	35.1777	14.7667	1.25231	2.04084e-09	1.07312e-07	UP
ENSGALG00000011487	SHROOM3	shroom family member 3 [Source:HGNC Symbol;Acc:HGNC:30422]	4:49156409-49291621	0.184948	1.40772	-2.92817	2.04692e-09	1.07312e-07	DOWN
ENSGALG00000016213	-	Uncharacterized protein [Source:UniProtKB/TrEMBL;Acc:F1NKD3]	1:109936204-109940380	0.190478	3.19216	-4.06684	2.09086e-09	1.09211e-07	DOWN
ENSGALG00000027805	C15orf39	chromosome 15 open reading frame 39 [Source:HGNC Symbol;Acc:HGNC:24497]	10:1846250-1847629	0.797542	6.18561	-2.95528	2.25407e-09	1.17303e-07	DOWN
ENSGALG00000004860	RASD1	dexamethasone-induced Ras-related protein 1 [Source:RefSeq peptide;Acc:NP_001038101]	14:4778983-4780829	106.502	26.4665	2.00864	2.28066e-09	1.18252e-07	UP
ENSGALG00000012762	SYCP2L	synaptonemal complex protein 2 like [Source:HGNC Symbol;Acc:HGNC:21537]	2:63272256-63293969	0.188784	0.00349468	5.75543	2.47359e-09	1.27787e-07	UP
ENSGALG00000012964	ANKH	progressive ankylosis protein [Source:RefSeq peptide;Acc:NP_001012580]	2:76201670-76237846	70.7592	27.6957	1.35325	2.49529e-09	1.28439e-07	UP
ENSGALG00000005460	SLCO4A1	solute carrier organic anion transporter family member 4A1 [Source:RefSeq peptide;Acc:NP_001265080]	20:8527860-8554223	11.5067	30.8203	-1.42141	2.55878e-09	1.3123e-07	DOWN
ENSGALG00000009215	PDE11A	phosphodiesterase 11A [Source:HGNC Symbol;Acc:HGNC:8773]	7:15051870-15174859	2.44323	0.19771	3.62734	2.90926e-09	1.48666e-07	UP
ENSGALG00000016403	ID2	DNA-binding protein inhibitor ID-2 [Source:RefSeq peptide;Acc:NP_990333]	3:95424295-95426233	18.1522	39.1188	-1.10772	3.0252e-09	1.54035e-07	DOWN
ENSGALG00000000218	-	Uncharacterized protein [Source:UniProtKB/TrEMBL;Acc:F1NQ53]	Z:45832341-45839741	12.5595	5.95217	1.07729	3.18908e-09	1.61797e-07	UP
ENSGALG00000003925	MYPN	myopalladin [Source:HGNC Symbol;Acc:HGNC:23246]	6:10082497-10124832	0.00250598	0.228817	-6.51268	3.30188e-09	1.66922e-07	DOWN
ENSGALG00000015280	MRPL15	39S ribosomal protein L15, mitochondrial precursor [Source:RefSeq peptide;Acc:NP_001006388]	2:110081053-110090275	13.1842	26.7179	-1.01899	3.34434e-09	1.68466e-07	DOWN
ENSGALG00000003835	10	Sarcoplasmic/endoplasmic reticulum calcium ATPase 2 [Source:UniProtKB/Swiss-Prot;Acc:Q03669]	15:5297891-5339287	35.3855	14.0567	1.3319	3.37213e-09	1.69264e-07	UP
ENSGALG00000015616	ACOT12	acyl-CoA thioesterase 12 [Source:HGNC Symbol;Acc:HGNC:24436]	Z:63526279-63558532	0.0123678	0.556674	-5.49217	3.53703e-09	1.76914e-07	DOWN
ENSGALG00000019500	-	Uncharacterized protein [Source:UniProtKB/TrEMBL;Acc:E1C2N0]	2:99631254-99637353	0.636021	13.4026	-4.39729	3.57676e-09	1.78271e-07	DOWN
ENSGALG00000012784	TXNDC5	thioredoxin domain-containing protein 5 precursor [Source:RefSeq peptide;Acc:NP_001006374]	2:64443729-64464446	18.3788	8.74653	1.07126	3.64371e-09	1.80971e-07	UP
ENSGALG00000024047	MYCL	v-myc avian myelocytomatosis viral oncogene lung carcinoma derived homolog [Source:HGNC Symbol;Acc:HGNC:7555]	23:5485393-5489141	3.14257	12.2007	-1.95695	4.10793e-09	2.03314e-07	DOWN
ENSGALG00000026880	CS	citrate synthase [Source:HGNC Symbol;Acc:HGNC:2422]	JH376377.1:46166-49897	19.5027	7.24533	1.42855	4.27721e-09	2.10954e-07	UP
ENSGALG00000012092	ESYT3	extended synaptotagmin-like protein 3 [Source:HGNC Symbol;Acc:HGNC:24295]	7:27789278-27816492	2.23593	0.628245	1.83148	4.43513e-09	2.17984e-07	UP
ENSGALG00000028462	USP36	ubiquitin specific peptidase 36 [Source:HGNC Symbol;Acc:HGNC:20062]	18:10048426-10055730	10.8025	4.55619	1.24547	4.47607e-09	2.19234e-07	UP
ENSGALG00000013583	FAM114A1	family with sequence similarity 114, member A1 [Source:RefSeq peptide;Acc:NP_001258946]	4:69085171-69113784	12.3264	4.94806	1.31682	4.58131e-09	2.23615e-07	UP
ENSGALG00000008691	SNX5	sorting nexin-5 [Source:RefSeq peptide;Acc:NP_001006178]	3:14813793-14830438	41.1936	18.3724	1.16488	4.63042e-09	2.25236e-07	UP
ENSGALG00000004106	DHCR7	7-dehydrocholesterol reductase [Source:RefSeq peptide;Acc:NP_001186419]	5:1673770-1680338	53.4383	9.92312	2.42901	4.75491e-09	2.30499e-07	UP
ENSGALG00000029102	PXYLP1	2-phosphoxylose phosphatase 1 [Source:HGNC Symbol;Acc:HGNC:26303]	9:6327527-6377838	10.4735	4.68846	1.15955	4.7812e-09	2.30983e-07	UP
ENSGALG00000005701	IP6K2	inositol hexakisphosphate kinase 2 [Source:RefSeq peptide;Acc:NP_001025767]	12:8964186-8971788	25.7824	60.5212	-1.23106	5.15164e-09	2.48032e-07	DOWN
ENSGALG00000024259	B4GAL-T7	beta-1,4-galactosyltransferase 7 [Source:RefSeq peptide;Acc:NP_001035000]	13:9430154-9431742	19.2185	7.97262	1.26937	5.33638e-09	2.56056e-07	UP
ENSGALG00000000557	ETNK2	ethanolamine kinase 2 [Source:HGNC Symbol;Acc:HGNC:25575]	26:1658325-1665181	51.7739	13.4575	1.94381	5.93655e-09	2.83891e-07	UP
ENSGALG00000008780	CTBS	chitobiase, di-N-acetyl- [Source:HGNC Symbol;Acc:HGNC:2496]	8:15487843-15493527	77.0073	29.4762	1.38544	5.9567e-09	2.83896e-07	UP
ENSGALG00000015479	ASPH	aspartate beta-hydroxylase [Source:HGNC Symbol;Acc:HGNC:757]	2:112983681-113084210	31.0328	14.0078	1.14756	6.20435e-09	2.94707e-07	UP
ENSGALG00000014766	HAO2	hydroxyacid oxidase 2 (long chain) [Source:HGNC Symbol;Acc:HGNC:4810]	1:77970578-77981343	19.4379	45.8803	-1.239	6.91063e-09	3.27157e-07	DOWN
ENSGALG00000014226	KIAA0930	KIAA0930 [Source:HGNC Symbol;Acc:HGNC:1314]	1:70394229-70462643	13.3058	5.70918	1.2207	7.53278e-09	3.55422e-07	UP
ENSGALG00000005469	-	cytochrome P-450 2C45 [Source:RefSeq peptide;Acc:NP_001001752]	6:16127455-16132383	0.861527	11.6032	-3.75148	7.81297e-09	3.67417e-07	DOWN
ENSGALG00000010535	SGMS2	phosphatidylcholine:ceramide cholinephosphotransferase 2 [Source:RefSeq peptide;Acc:NP_001264755]	4:37429511-37455185	20.4941	45.9358	-1.16441	7.90984e-09	3.70741e-07	DOWN
ENSGALG00000010151	CCDC167	coiled-coil domain-containing protein 167 [Source:RefSeq peptide;Acc:NP_001264525]	3:29507702-29516057	16.9803	6.75925	1.32893	8.0121e-09	3.74295e-07	UP
ENSGALG00000028737	-	Uncharacterized protein [Source:UniProtKB/TrEMBL;Acc:R4GFG5]	17:8664890-8688816	4.30291	0.811707	2.40628	8.63322e-09	4.01984e-07	UP
ENSGALG00000002764	ATP1B3	Sodium/potassium-transporting ATPase subunit beta-3 [Source:UniProtKB/Swiss-Prot;Acc:P33879]	9:9788144-9809727	30.3719	14.2885	1.08789	8.72814e-09	4.05071e-07	UP
ENSGALG00000008046	COQ10B	coenzyme Q10B [Source:HGNC Symbol;Acc:HGNC:25819]	7:9709227-9719149	12.9423	65.4129	-2.33747	8.91683e-09	4.12476e-07	DOWN
ENSGALG00000025972	SELM	selenoprotein M precursor [Source:RefSeq peptide;Acc:NP_001264788]	15:9991442-9992891	64.8507	21.0118	1.62592	9.05828e-09	4.16298e-07	UP
ENSGALG00000026900	LYPLA1	lysophospholipase I [Source:HGNC Symbol;Acc:HGNC:6737]	2:110068794-110078521	26.1255	73.909	-1.50029	9.03313e-09	4.16298e-07	DOWN
ENSGALG00000009228	PARP1	poly [Source:RefSeq peptide;Acc:NP_990594]	3:16360689-16391192	28.9873	13.6107	1.09068	9.26582e-09	4.24459e-07	UP
ENSGALG00000008419	SEC13	protein SEC13 homolog [Source:RefSeq peptide;Acc:NP_001264770]	12:19436642-19444446	48.3028	22.6268	1.09407	9.48656e-09	4.33169e-07	UP
ENSGALG00000011409	SNRPF	small nuclear ribonucleoprotein F [Source:RefSeq peptide;Acc:NP_001264291]	1:45536659-45538026	55.1986	24.7428	1.15762	9.7126e-09	4.42064e-07	UP
ENSGALG00000022985	PPAR	peroxisome proliferator-activated receptor alpha [Source:RefSeq peptide;Acc:NP_001001464]	1:71411620-71442947	59.926	133.649	-1.15719	9.76276e-09	4.42923e-07	DOWN
ENSGALG00000006637	-	XK-related protein [Source:UniProtKB/TrEMBL;Acc:F1P2I0]	4:5121475-5124744	9.35973	2.83968	1.72074	9.92911e-09	4.49031e-07	UP
ENSGALG00000006942	PIK3IP1	phosphoinositide-3-kinase interacting protein 1 [Source:HGNC Symbol;Acc:HGNC:24942]	15:9045929-9052604	12.5079	27.1731	-1.11934	9.97933e-09	4.49865e-07	DOWN
ENSGALG00000003516	TCIRG1	V-type proton ATPase 116 kDa subunit a isoform 3 [Source:RefSeq peptide;Acc:NP_990053]	5:202208-207881	17.889	7.0661	1.34009	1.02706e-08	4.61527e-07	UP
ENSGALG00000009837	DTL	Denticleless protein homolog [Source:UniProtKB/Swiss-Prot;Acc:Q5ZJW8]	3:21364605-21386867	1.45152	0.172897	3.06958	1.05057e-08	4.70148e-07	UP
ENSGALG00000008272	TMED3	transmembrane p24 trafficking protein 3 [Source:HGNC Symbol;Acc:HGNC:28889]	10:19476147-19478076	12.6969	4.44235	1.51508	1.05289e-08	4.70148e-07	UP
ENSGALG00000003045	E2F1	transcription factor E2F1 [Source:RefSeq peptide;Acc:NP_990550]	20:2483841-2488119	6.70671	2.26179	1.56814	1.0617e-08	4.72589e-07	UP
ENSGALG00000016313	GCLC	glutamate-cysteine ligase, catalytic subunit [Source:HGNC Symbol;Acc:HGNC:4311]	3:87606764-87624294	32.3655	84.0931	-1.37753	1.1002e-08	4.88191e-07	DOWN
ENSGALG00000000750	CAPN5	calpain 5 [Source:HGNC Symbol;Acc:HGNC:1482]	1:192455767-192506610	1.84696	4.45635	-1.27071	1.13864e-08	5.0367e-07	DOWN
ENSGALG00000007748	SLC16A2	solute carrier family 16, member 2 (thyroid hormone transporter) [Source:HGNC Symbol;Acc:HGNC:10923]	4:12269420-12291834	31.4215	77.4009	-1.3006	1.24248e-08	5.47891e-07	DOWN
ENSGALG00000008842	PIKFYVE	phosphoinositide kinase, FYVE finger containing [Source:HGNC Symbol;Acc:HGNC:23785]	7:13314358-13372522	12.5464	32.3545	-1.36669	1.26755e-08	5.57209e-07	DOWN
ENSGALG00000028301	TRIM47	tripartite motif containing 47 [Source:HGNC Symbol;Acc:HGNC:19020]	18:4600169-4610827	5.60457	12.1612	-1.11761	1.2874e-08	5.64186e-07	DOWN
ENSGALG00000024076	FEN1	Flap endonuclease 1 [Source:UniProtKB/Swiss-Prot;Acc:Q5ZLN4]	5:245202-247884	6.65779	2.18693	1.60614	1.29501e-08	5.65767e-07	UP
ENSGALG00000013971	SGK1	Serine/threonine-protein kinase Sgk1 [Source:UniProtKB/Swiss-Prot;Acc:Q6U1I9]	3:55463039-55468606	78.039	26.4942	1.55852	1.3793e-08	6.00736e-07	UP
ENSGALG00000003674	DHTKD1	dehydrogenase E1 and transketolase domain containing 1 [Source:HGNC Symbol;Acc:HGNC:23537]	1:6143197-6160464	50.3931	22.0539	1.1922	1.39379e-08	6.05188e-07	UP
ENSGALG00000016129	TSTA3	GDP-L-fucose synthase [Source:RefSeq peptide;Acc:NP_001264377]	2:148480028-148483414	18.3768	8.88552	1.04836	1.45876e-08	6.29853e-07	UP
ENSGALG00000017072	N4BP2L1	NEDD4 binding protein 2-like 1 [Source:HGNC Symbol;Acc:HGNC:25037]	1:173808326-173820489	73.5126	166.735	-1.1815	1.47131e-08	6.33021e-07	DOWN
ENSGALG00000012484	RIF1	replication timing regulatory factor 1 [Source:HGNC Symbol;Acc:HGNC:23207]	7:34645144-34673334	8.16579	3.46387	1.23721	1.51392e-08	6.49382e-07	UP
ENSGALG00000028949	CORO6	coronin 6 [Source:HGNC Symbol;Acc:HGNC:21356]	19:6078720-6082597	2.05929	0.372824	2.46558	1.5256e-08	6.52411e-07	UP
ENSGALG00000002480	ALPK3	alpha kinase 3 [Source:HGNC Symbol;Acc:HGNC:17574]	10:390101-419904	1.09935	0.227042	2.27563	1.57473e-08	6.71396e-07	UP
ENSGALG00000007483	LRIG1	leucine-rich repeats and immunoglobulin-like domains 1 [Source:HGNC Symbol;Acc:HGNC:17360]	12:14432245-14482570	4.37323	9.76843	-1.15943	1.58838e-08	6.75181e-07	DOWN
ENSGALG00000017627	PEO1	twinkle protein, mitochondrial precursor [Source:RefSeq peptide;Acc:NP_001026515]	6:22622375-22625294	13.9221	6.3734	1.12724	1.61144e-08	6.82934e-07	UP
ENSGALG00000007191	TK1	Thymidine kinase, cytosolic [Source:UniProtKB/Swiss-Prot;Acc:P04047]	18:10142947-10144362	19.6846	4.48441	2.13408	1.63795e-08	6.92095e-07	UP
ENSGALG00000000620	FABP3	fatty acid-binding protein, heart [Source:RefSeq peptide;Acc:NP_001026060]	23:590534-593799	9.91956	1.07957	3.19982	1.64887e-08	6.92573e-07	UP
ENSGALG00000012823	TRIM24	tripartite motif containing 24 [Source:HGNC Symbol;Acc:HGNC:11812]	1:56529994-56569101	12.9322	6.28476	1.04103	1.64766e-08	6.92573e-07	UP
ENSGALG00000001042	MTMR4	myotubularin related protein 4 [Source:HGNC Symbol;Acc:HGNC:7452]	19:661697-703472	9.23832	18.9451	-1.03612	1.74057e-08	7.2893e-07	DOWN
ENSGALG00000027746	TBL2	transducin (beta)-like 2 [Source:HGNC Symbol;Acc:HGNC:11586]	JH375211.1:25016-28892	36.5838	16.6842	1.13272	1.7471e-08	7.29503e-07	UP
ENSGALG00000007493	NSDHL	NAD(P) dependent steroid dehydrogenase-like [Source:HGNC Symbol;Acc:HGNC:13398]	4:11231922-11242461	35.7287	5.84486	2.61185	1.77196e-08	7.37709e-07	UP
ENSGALG00000017042	UFM1	Ubiquitin-fold modifier 1 [Source:UniProtKB/Swiss-Prot;Acc:Q5ZMK7]	1:170871050-170882022	37.2918	18.3909	1.01987	1.89921e-08	7.88367e-07	UP
ENSGALG00000006543	PFKL	phosphofructokinase, liver [Source:HGNC Symbol;Acc:HGNC:8876]	9:3881630-3887092	60.9875	28.4038	1.10243	1.9167e-08	7.93301e-07	UP
ENSGALG00000002403	ULK1	unc-51 like autophagy activating kinase 1 [Source:HGNC Symbol;Acc:HGNC:12558]	15:2622866-2693253	11.6763	5.41116	1.10958	1.98205e-08	8.17958e-07	UP
ENSGALG00000026460	-	Uncharacterized protein [Source:UniProtKB/TrEMBL;Acc:R4GHC2]	7:25759067-25774582	1.3771	0.389297	1.82269	1.9975e-08	8.21938e-07	UP
ENSGALG00000027423	SLC26A1	solute carrier family 26 (anion exchanger), member 1 [Source:HGNC Symbol;Acc:HGNC:10993]	Z:53360838-53394897	0.0517409	0.471288	-3.18723	2.1046e-08	8.63497e-07	DOWN
ENSGALG00000004275	RHOF	rho-related GTP-binding protein RhoF [Source:RefSeq peptide;Acc:NP_001265081]	15:5612621-5620330	10.358	4.74475	1.12635	2.11149e-08	8.63821e-07	UP
ENSGALG00000027641	DUSP14	dual specificity phosphatase 14 [Source:HGNC Symbol;Acc:HGNC:17007]	19:8591452-8593375	4.85282	1.54998	1.64657	2.12718e-08	8.67729e-07	UP
ENSGALG00000005452	TADA2A	transcriptional adapter 2-alpha [Source:RefSeq peptide;Acc:NP_001012825]	19:8554204-8576278	7.00619	2.73375	1.35775	2.20863e-08	8.98365e-07	UP
ENSGALG00000003427	USP3	ubiquitin specific peptidase 3 [Source:HGNC Symbol;Acc:HGNC:12626]	10:3540497-3559291	80.8837	39.4824	1.03464	2.25772e-08	9.15703e-07	UP
ENSGALG00000008598	-	Uncharacterized protein [Source:UniProtKB/TrEMBL;Acc:F1NY84]	5:23913050-23920027	4.87542	18.0811	-1.89089	2.31899e-08	9.37865e-07	DOWN
ENSGALG00000029003	DUSP3	dual specificity phosphatase 3 [Source:HGNC Symbol;Acc:HGNC:3069]	27:3279658-3283459	18.6938	37.4928	-1.00405	2.39952e-08	9.67669e-07	DOWN
ENSGALG00000009975	CCT2	T-complex protein 1 subunit beta [Source:RefSeq peptide;Acc:NP_001012551]	1:35461551-35477625	21.1088	9.84211	1.1008	2.44577e-08	9.83519e-07	UP
ENSGALG00000001975	TMEM120A	transmembrane protein 120A [Source:HGNC Symbol;Acc:HGNC:21697]	19:4304087-4311668	7.1741	15.0423	-1.06816	2.61807e-08	1.04982e-06	DOWN
ENSGALG00000008959	EXD3	exonuclease 3'-5' domain containing 3 [Source:HGNC Symbol;Acc:HGNC:26023]	17:659612-845645	5.74091	11.629	-1.01838	2.73557e-08	1.09384e-06	DOWN
ENSGALG00000013922	ZP1	zona pellucida sperm-binding protein 1 precursor [Source:RefSeq peptide;Acc:NP_990014]	5:465891-470276	75.4665	12.2454	2.6236	2.97432e-08	1.18596e-06	UP
ENSGALG00000006341	SLC25A48	solute carrier family 25 member 48 [Source:HGNC Symbol;Acc:HGNC:30451]	13:14577077-14648367	1.0311	0.263743	1.96698	3.08656e-08	1.22725e-06	UP
ENSGALG00000008163	PSME4	proteasome (prosome, macropain) activator subunit 4 [Source:RefSeq peptide;Acc:NP_001006393]	3:2876838-2941783	14.7576	31.221	-1.08106	3.18236e-08	1.2618e-06	DOWN
ENSGALG00000005951	-	vacuolar protein sorting 29 homolog [Source:RefSeq peptide;Acc:NP_001264434]	15:7955323-7957642	1.4598	6.36425	-2.12422	3.24044e-08	1.28124e-06	DOWN
ENSGALG00000028131	GINS2	GINS complex subunit 2 (Psf2 homolog) [Source:HGNC Symbol;Acc:HGNC:24575]	11:17098227-17103112	2.57001	0.414691	2.63167	3.41513e-08	1.34655e-06	UP
ENSGALG00000010000	PRKCE	protein kinase C, epsilon [Source:HGNC Symbol;Acc:HGNC:9401]	3:25576043-25856010	15.1802	7.39694	1.03719	3.42533e-08	1.34682e-06	UP
ENSGALG00000010293	Rd	Riboflavin-binding protein Riboflavin-binding protein, plasma form Riboflavin-binding protein, yolk major form Riboflavin-binding protein, yolk minor form [Source:UniProtKB/Swiss-Prot;Acc:P02752]	8:20142537-20153680	37.9685	3.6295	3.38696	3.49871e-08	1.36807e-06	UP
ENSGALG00000021238	-	Uncharacterized protein [Source:UniProtKB/TrEMBL;Acc:E1C495]	14:2252290-2258784	0.88372	4.47456	-2.34009	3.49618e-08	1.36807e-06	DOWN
ENSGALG00000014948	HMGCR	3-hydroxy-3-methylglutaryl-Coenzyme A reductase [Source:RefSeq peptide;Acc:NP_989816]	Z:23867094-23880842	83.3345	23.3484	1.83559	3.63284e-08	1.41661e-06	UP
ENSGALG00000004598	CUX2	cut-like homeobox 2 [Source:HGNC Symbol;Acc:HGNC:19347]	15:6068672-6089862	5.21767	11.3684	-1.12355	3.68635e-08	1.43352e-06	DOWN
ENSGALG00000015687	ZFYVE28	zinc finger, FYVE domain containing 28 [Source:HGNC Symbol;Acc:HGNC:29334]	4:82209992-82350777	5.27503	1.54921	1.76765	3.82403e-08	1.48299e-06	UP
ENSGALG00000004288	HDAC4	histone deacetylase 4 [Source:RefSeq peptide;Acc:NP_989644]	7:6214822-6433001	10.0051	24.108	-1.26878	4.04695e-08	1.56515e-06	DOWN
ENSGALG00000006099	ZFPM1	zinc finger protein, FOG family member 1 [Source:HGNC Symbol;Acc:HGNC:19762]	11:17837659-17843641	6.77483	14.2991	-1.07766	4.12149e-08	1.58964e-06	DOWN
ENSGALG00000016259	DYNLT3	dynein light chain Tctex-type 3 [Source:RefSeq peptide;Acc:NP_001264663]	1:112473717-112479027	35.8764	17.2734	1.05449	4.48966e-08	1.72693e-06	UP
ENSGALG00000009941	SLC35B1	solute carrier family 35 member B1 [Source:RefSeq peptide;Acc:NP_989845]	27:3121453-3124525	80.5455	37.0716	1.11949	4.53282e-08	1.73881e-06	UP
ENSGALG00000000947	FKBP51	peptidyl-prolyl cis-trans isomerase FKBP5 [Source:RefSeq peptide;Acc:NP_001005431]	26:61868-80894	14.0053	6.31471	1.14918	4.65329e-08	1.77338e-06	UP
ENSGALG00000007102	MLEC	malectin [Source:HGNC Symbol;Acc:HGNC:28973]	15:9196692-9203178	34.4107	16.9124	1.02477	4.66053e-08	1.77338e-06	UP
ENSGALG00000015540	RAD23B	RAD23 homolog B, nucleotide excision repair protein [Source:HGNC Symbol;Acc:HGNC:9813]	Z:55450213-55486731	83.9446	38.9249	1.10874	5.11582e-08	1.94141e-06	UP
ENSGALG00000008014	CEBPB	CCAAT/enhancer-binding protein beta [Source:UniProtKB/Swiss-Prot;Acc:Q05826]	20:14054696-14055682	112.744	53.2743	1.08154	5.20462e-08	1.96982e-06	UP
ENSGALG00000011603	MRPL3	39S ribosomal protein L3, mitochondrial [Source:RefSeq peptide;Acc:NP_001006366]	2:42466008-42494300	36.613	18.1872	1.00943	5.92061e-08	2.22298e-06	UP
ENSGALG00000011797	MTHFD1	C-1-tetrahydrofolate synthase, cytoplasmic [Source:RefSeq peptide;Acc:NP_001034392]	5:52834900-52872470	138.744	325.306	-1.22937	5.90703e-08	2.22298e-06	DOWN
ENSGALG00000015156	NMRK1	nicotinamide riboside kinase 1 [Source:HGNC Symbol;Acc:HGNC:26057]	Z:36695058-36702153	31.8016	78.6109	-1.30563	6.1081e-08	2.28731e-06	DOWN
ENSGALG00000008493	METTL21A	methyltransferase-like protein 21A isoform a [Source:RefSeq peptide;Acc:NP_001264773]	7:11679316-11681725	16.1089	33.0182	-1.0354	6.3177e-08	2.35955e-06	DOWN
ENSGALG00000007090	CPN1	carboxypeptidase N catalytic chain precursor [Source:RefSeq peptide;Acc:NP_001264183]	6:21583529-21590251	24.3489	52.1117	-1.09775	6.49367e-08	2.41889e-06	DOWN
ENSGALG00000014678	ELL2	elongation factor, RNA polymerase II, 2 [Source:HGNC Symbol;Acc:HGNC:17064]	Z:57090196-57146755	4.69857	2.05937	1.19002	6.67562e-08	2.48014e-06	UP
ENSGALG00000010908	CDCA7L	cell division cycle-associated 7-like protein [Source:RefSeq peptide;Acc:NP_001026153]	2:30690282-30698829	27.8267	12.5463	1.14921	6.73618e-08	2.49609e-06	UP
ENSGALG00000007238	PCSK6	proprotein convertase subtilisin/kexin type 6 [Source:HGNC Symbol;Acc:HGNC:8569]	10:17122370-17146830	12.2874	5.12516	1.26151	6.9904e-08	2.58353e-06	UP
ENSGALG00000003815	RPN2	dolichyl-diphosphooligosaccharide--protein glycosyltransferase subunit 2 precursor [Source:RefSeq peptide;Acc:NP_001006288]	20:5364575-5385541	116.014	56.4516	1.03921	7.21743e-08	2.66049e-06	UP
ENSGALG00000012112	DBI	Gallus gallus diazepam binding inhibitor (GABA receptor modulator, acyl-CoA binding protein) (DBI), mRNA. [Source:RefSeq mRNA;Acc:NM_204576]	7:27884291-27887633	1508.26	653.683	1.20622	7.35065e-08	2.70256e-06	UP
ENSGALG00000016128	B3GALT5	Beta-1,3-galactosyltransferase 5 [Source:HGNC Symbol;Acc:HGNC:920]	1:107444587-107446093	5.74917	13.7812	-1.26128	7.57929e-08	2.7794e-06	DOWN
ENSGALG00000010035	NR3C2	Mineralocorticoid receptor [Source:UniProtKB/Swiss-Prot;Acc:Q8QHI2]	4:31566745-31763750	4.68979	10.1646	-1.11596	7.71544e-08	2.82202e-06	DOWN
ENSGALG00000014189	SULT4A1	sulfotransferase family 4A member 1 [Source:HGNC Symbol;Acc:HGNC:14903]	1:69162384-69195805	3.49958	0.926226	1.91774	7.99973e-08	2.91846e-06	UP
ENSGALG00000016781	MAP4K4	mitogen-activated protein kinase kinase kinase kinase 4 [Source:HGNC Symbol;Acc:HGNC:6866]	1:132936573-133084109	19.3679	39.8095	-1.03945	8.17069e-08	2.96795e-06	DOWN
ENSGALG00000011659	ACAT2	acetyl-CoA acetyltransferase, cytosolic [Source:RefSeq peptide;Acc:NP_001034376]	3:44881987-44889927	142.142	325.388	-1.19483	8.17732e-08	2.96795e-06	DOWN
ENSGALG00000014433	RETSAT	retinol saturase (all-trans-retinol 13,14-reductase) [Source:HGNC Symbol;Acc:HGNC:25991]	JH376331.1:57489-65140	29.732	86.5237	-1.54108	8.40328e-08	3.04216e-06	DOWN
ENSGALG00000005020	-	Uncharacterized protein [Source:UniProtKB/TrEMBL;Acc:F1P1G5]	12:5064341-5073296	10.5202	4.9101	1.09933	8.80941e-08	3.1649e-06	UP
ENSGALG00000010159	SLC20A2	sodium-dependent phosphate transporter 2 [Source:RefSeq peptide;Acc:NP_001026304]	4:33615579-33672960	15.9748	42.668	-1.41735	8.79336e-08	3.1649e-06	DOWN
ENSGALG00000011838	GUCY2C	guanylate cyclase 2C [Source:HGNC Symbol;Acc:HGNC:4688]	1:48801436-48846720	1.24278	5.58171	-2.16713	8.80086e-08	3.1649e-06	DOWN
ENSGALG00000011916	SREBF2	sterol regulatory element binding transcription factor 2 [Source:HGNC Symbol;Acc:HGNC:11290]	1:49351394-49367782	37.9816	12.9131	1.55647	9.02952e-08	3.2276e-06	UP
ENSGALG00000006169	LIMA1	LIM domain and actin binding 1 [Source:HGNC Symbol;Acc:HGNC:24636]	LGE22C19W28_E50C23:245373-265576	16.5283	7.99993	1.04688	9.02772e-08	3.2276e-06	UP
ENSGALG00000014862	HMGCS1	hydroxymethylglutaryl-CoA synthase, cytoplasmic [Source:RefSeq peptide;Acc:NP_990742]	Z:13514301-13524158	561.209	1877.32	-1.74206	9.17861e-08	3.27263e-06	DOWN
ENSGALG00000010018	-	Uncharacterized protein [Source:UniProtKB/TrEMBL;Acc:E1C897]	1:35479654-35487259	578.198	54.9234	3.39607	9.29418e-08	3.30551e-06	UP
ENSGALG00000012437	IGFBP1	insulin-like growth factor-binding protein 1 precursor [Source:RefSeq peptide;Acc:NP_001001294]	2:54998847-55006844	9.95266	95.2669	-3.25882	9.42091e-08	3.34218e-06	DOWN
ENSGALG00000026590	KLF13	Kruppel-like factor 13 [Source:HGNC Symbol;Acc:HGNC:13672]	10:5072623-5098236	9.09107	3.49958	1.37727	9.87139e-08	3.49324e-06	UP
ENSGALG00000008110	PRORSD1P	PrdX-deacylase domain 1 [Source:RefSeq peptide;Acc:NP_001182490]	3:45154-46349	14.2422	5.24369	1.44152	1.00881e-07	3.55218e-06	UP
ENSGALG00000004353	TBCA	tubulin-specific chaperone A [Source:RefSeq peptide;Acc:NP_001161201]	Z:22945443-22977979	41.7712	17.4108	1.26253	1.02002e-07	3.58272e-06	UP
ENSGALG00000010189	-	Uncharacterized protein [Source:UniProtKB/TrEMBL;Acc:E1C1N7]	5:36900539-36929278	93.7026	37.5896	1.31776	1.06912e-07	3.73663e-06	UP
ENSGALG00000012435	-	Uncharacterized protein [Source:UniProtKB/TrEMBL;Acc:E1C8Z3]	2:54982439-54985734	0.080157	0.883868	-3.46293	1.08832e-07	3.79439e-06	DOWN
ENSGALG00000015358	myosin	myosin heavy chain, cardiac muscle isoform [Source:RefSeq peptide;Acc:NP_990097]	1:86879998-86923778	0.139625	0.815689	-2.54647	1.12328e-07	3.90665e-06	DOWN
ENSGALG00000012726	HSP90B1	endoplasmin precursor [Source:RefSeq peptide;Acc:NP_989620]	1:54869423-54879269	376.847	149.329	1.33549	1.16111e-07	4.0283e-06	UP
ENSGALG00000001332	RBL1	retinoblastoma-like 1 [Source:HGNC Symbol;Acc:HGNC:9893]	20:626685-647924	5.00827	2.18128	1.19914	1.20676e-07	4.17646e-06	UP
ENSGALG00000005815	TMEM41B	Transmembrane protein 41B [Source:UniProtKB/Swiss-Prot;Acc:Q5ZIL6]	5:8852013-8859648	141.585	66.3895	1.09265	1.24019e-07	4.28169e-06	UP
ENSGALG00000002802	PACSIN1	protein kinase C and casein kinase substrate in neurons 1 [Source:HGNC Symbol;Acc:HGNC:8570]	26:4302444-4306682	3.01866	0.287827	3.39063	1.24334e-07	4.28212e-06	UP
ENSGALG00000004703	-	Uncharacterized protein [Source:UniProtKB/TrEMBL;Acc:E1BTT9]	21:5889737-5892823	1.07932	0.0239759	5.4924	1.29814e-07	4.45999e-06	UP
ENSGALG00000016902	GPC5	glypican 5 [Source:HGNC Symbol;Acc:HGNC:4453]	1:146831053-147232836	0.371003	2.94145	-2.98702	1.36326e-07	4.6724e-06	DOWN
ENSGALG00000023609	-	Sulfotransferase [Source:UniProtKB/TrEMBL;Acc:F1NK70]	18:2537504-2568893	44.237	95.8812	-1.11599	1.38403e-07	4.73212e-06	DOWN
ENSGALG00000026349	HSD17B12	hydroxysteroid (17-beta) dehydrogenase 12 [Source:HGNC Symbol;Acc:HGNC:18646]	5:20863830-20943207	107.523	50.9502	1.07748	1.47659e-07	5.02432e-06	UP
ENSGALG00000020688	-	Uncharacterized protein [Source:UniProtKB/TrEMBL;Acc:F1NNN4]	8:20771032-20780775	28.6591	73.8717	-1.36603	1.52988e-07	5.19314e-06	DOWN
ENSGALG00000012798	SSR1	translocon-associated protein subunit alpha precursor [Source:RefSeq peptide;Acc:NP_001006375]	2:64710800-64720473	171.746	84.7124	1.01963	1.58641e-07	5.37215e-06	UP
ENSGALG00000001567	NT5DC2	5'-nucleotidase domain containing 2 [Source:HGNC Symbol;Acc:HGNC:25717]	12:637258-663481	18.355	41.1538	-1.16485	1.61892e-07	5.46918e-06	DOWN
ENSGALG00000002194	MRPL38	39S ribosomal protein L38, mitochondrial [Source:RefSeq peptide;Acc:NP_001108101]	18:4593743-4598524	21.6628	43.6432	-1.01054	1.68095e-07	5.66522e-06	DOWN
ENSGALG00000016570	-	Uncharacterized protein [Source:UniProtKB/TrEMBL;Acc:F1NHN3]	3:104725198-104736793	1.70661	0.363355	2.23168	1.69399e-07	5.69558e-06	UP
ENSGALG00000012436	CARD10	caspase recruitment domain family member 10 [Source:HGNC Symbol;Acc:HGNC:16422]	1:51083236-51095519	0.954417	3.04327	-1.67293	1.7508e-07	5.87263e-06	DOWN
ENSGALG00000006530	TSSC4	protein TSSC4 [Source:RefSeq peptide;Acc:NP_001006470]	5:12992373-12996744	14.953	7.24239	1.0459	1.77742e-07	5.94785e-06	UP
ENSGALG00000016985	CPB2	carboxypeptidase B2 [Source:HGNC Symbol;Acc:HGNC:2300]	1:167302001-167314322	184.265	422.645	-1.19766	1.82756e-07	6.1012e-06	DOWN
ENSGALG00000000196	DAD1	Dolichyl-diphosphooligosaccharide--protein glycosyltransferase subunit DAD1 [Source:UniProtKB/Swiss-Prot;Acc:O13113]	27:116781-119543	73.8101	31.1041	1.24671	1.83589e-07	6.11461e-06	UP
ENSGALG00000020182	-	Uncharacterized protein [Source:UniProtKB/TrEMBL;Acc:F1NUX3]	4:49799367-49807073	1.02461	0	Inf	1.91553e-07	6.36486e-06	UP
ENSGALG00000000545	REN	renin [Source:HGNC Symbol;Acc:HGNC:9958]	26:1667696-1671368	1.20233	3.9424	-1.71324	2.05299e-07	6.78973e-06	DOWN
ENSGALG00000010837	ASB5	ankyrin repeat and SOCS box containing 5 [Source:HGNC Symbol;Acc:HGNC:17180]	4:43775824-43808347	12.4954	4.79199	1.3827	2.23228e-07	7.34834e-06	UP
ENSGALG00000002232	RERE	arginine-glutamic acid dipeptide (RE) repeats [Source:HGNC Symbol;Acc:HGNC:9965]	21:3033463-3151837	6.87678	3.18011	1.11266	2.26135e-07	7.40959e-06	UP
ENSGALG00000012061	-	Glycerol-3-phosphate dehydrogenase [NAD(+)] [Source:UniProtKB/TrEMBL;Acc:F1NFY2]	7:27688524-27704865	176.567	439.655	-1.31616	2.25986e-07	7.40959e-06	DOWN
ENSGALG00000001246	PPARGC1B	peroxisome proliferator-activated receptor gamma, coactivator 1 beta [Source:HGNC Symbol;Acc:HGNC:30022]	13:7721193-7730501	2.85925	6.76353	-1.24214	2.30643e-07	7.53985e-06	DOWN
ENSGALG00000002781	BRCA1	breast cancer 1, early onset [Source:RefSeq peptide;Acc:NP_989500]	27:5150701-5171059	5.182	1.1539	2.16699	2.35e-07	7.66458e-06	UP
ENSGALG00000002170	-	Uncharacterized protein [Source:UniProtKB/TrEMBL;Acc:F1NXG6]	26:3886166-3893213	23.1071	53.9523	-1.22335	2.46155e-07	7.99156e-06	DOWN
ENSGALG00000004132	UHRF1	ubiquitin-like with PHD and ring finger domains 1 [Source:HGNC Symbol;Acc:HGNC:12556]	28:4594418-4604249	9.98011	3.58325	1.47779	2.49e-07	8.06542e-06	UP
ENSGALG00000010879	FGGY	FGGY carbohydrate kinase domain containing [Source:HGNC Symbol;Acc:HGNC:25610]	8:25416352-25524129	29.0314	13.9557	1.05676	2.5027e-07	8.08806e-06	UP
ENSGALG00000001239	SLC26A2	solute carrier family 26 (anion exchanger), member 2 [Source:HGNC Symbol;Acc:HGNC:10994]	13:7684348-7688280	16.849	7.62158	1.1445	2.55944e-07	8.25259e-06	UP
ENSGALG00000012034	ADSL	adenylosuccinate lyase [Source:RefSeq peptide;Acc:NP_990860]	1:49948590-49964213	187.25	433.17	-1.20997	2.60339e-07	8.37522e-06	DOWN
ENSGALG00000004959	IRS1	insulin receptor substrate 1 [Source:HGNC Symbol;Acc:HGNC:6125]	9:8726190-8728724	13.032	6.03317	1.11107	2.61774e-07	8.40228e-06	UP
ENSGALG00000005190	CCDC86	coiled-coil domain containing 86 [Source:HGNC Symbol;Acc:HGNC:28359]	5:475190-476397	36.5347	16.7074	1.12878	2.65927e-07	8.49705e-06	UP
ENSGALG00000010108	C4orf33	chromosome 4 open reading frame 33 [Source:HGNC Symbol;Acc:HGNC:27025]	4:33468127-33470991	2.7188	13.6866	-2.33173	2.68141e-07	8.54852e-06	DOWN
ENSGALG00000015768	ANKRD6	ankyrin repeat domain 6 [Source:HGNC Symbol;Acc:HGNC:17280]	3:74953170-74985332	3.33	1.00517	1.72808	2.70508e-07	8.60458e-06	UP
ENSGALG00000006453	TF	ovotransferrin precursor [Source:RefSeq peptide;Acc:NP_990635]	9:4096869-4107617	10216.7	4787.71	1.09352	2.74658e-07	8.717e-06	UP
ENSGALG00000009315	PAPLN	papilin, proteoglycan-like sulfated glycoprotein [Source:HGNC Symbol;Acc:HGNC:19262]	5:25589641-25615991	5.06404	29.0883	-2.52208	2.75881e-07	8.73623e-06	DOWN
ENSGALG00000004023	E2F8	E2F transcription factor 8 [Source:HGNC Symbol;Acc:HGNC:24727]	5:1710071-1846316	2.6161	0.777816	1.74992	2.80415e-07	8.85999e-06	UP
ENSGALG00000020251	FNIP2	folliculin interacting protein 2 [Source:HGNC Symbol;Acc:HGNC:29280]	4:21425883-21457823	35.9578	15.9598	1.17186	2.81993e-07	8.89001e-06	UP
ENSGALG00000004256	DHRS3	short-chain dehydrogenase/reductase 3 [Source:RefSeq peptide;Acc:NP_001264839]	21:5316086-5340991	35.4003	81.7224	-1.20697	2.859e-07	8.99316e-06	DOWN
ENSGALG00000009538	-	Uncharacterized protein [Source:UniProtKB/TrEMBL;Acc:E1BTL3]	5:28165238-28170987	16.1512	3.89694	2.05123	2.87999e-07	9.03909e-06	UP
ENSGALG00000012629	ZNF367	zinc finger protein 367 [Source:HGNC Symbol;Acc:HGNC:18320]	Z:42022852-42029812	5.22197	1.29221	2.01475	2.9086e-07	9.10869e-06	UP
ENSGALG00000005622	ARF4	ADP ribosylation factor 4 [Source:HGNC Symbol;Acc:HGNC:655]	12:8708924-8713617	48.6595	23.2968	1.06259	2.95339e-07	9.22852e-06	UP
ENSGALG00000011287	-	sulfotransferase [Source:RefSeq peptide;Acc:NP_990391]	3:41121124-41158394	363.211	66.6529	2.44607	3.15187e-07	9.78394e-06	UP
ENSGALG00000001281	PHOSPHO1	phosphoethanolamine/phosphocholine phosphatase [Source:RefSeq peptide;Acc:NP_990176]	27:3413412-3417057	11.2269	24.4931	-1.12542	3.24436e-07	1.00271e-05	DOWN
ENSGALG00000005149	FAM222A	family with sequence similarity 222 member A [Source:HGNC Symbol;Acc:HGNC:25915]	JH375193.1:8530-20071	0.208097	0.931716	-2.16264	3.29773e-07	1.01698e-05	DOWN
ENSGALG00000007936	PGK1	phosphoglycerate kinase [Source:RefSeq peptide;Acc:NP_990316]	4:12898194-12909392	202.589	95.5169	1.08472	3.31304e-07	1.01948e-05	UP
ENSGALG00000008752	-	Uncharacterized protein [Source:UniProtKB/TrEMBL;Acc:E1BU39]	5:24431806-24434906	36.5287	16.0926	1.18263	3.47192e-07	1.06145e-05	UP
ENSGALG00000002771	-	Uncharacterized protein [Source:UniProtKB/TrEMBL;Acc:F1N8J7]	8:3972199-3975333	12.0351	30.3481	-1.33436	3.57818e-07	1.09158e-05	DOWN
ENSGALG00000014938	ABHD3	abhydrolase domain containing 3 [Source:HGNC Symbol;Acc:HGNC:18718]	2:102106447-102127328	5.45299	14.6816	-1.42889	3.59375e-07	1.09397e-05	DOWN
ENSGALG00000005357	COPB2	coatomer protein complex subunit beta 2 (beta prime) [Source:HGNC Symbol;Acc:HGNC:2232]	9:5364580-5378849	81.9002	40.329	1.02205	3.87858e-07	1.17311e-05	UP
ENSGALG00000026540	-	-	AADN03013519.1:315-4815	85.4414	19.9822	2.09622	3.97843e-07	1.19818e-05	UP
ENSGALG00000016979	SLC25A30	solute carrier family 25 member 30 [Source:HGNC Symbol;Acc:HGNC:27371]	1:167080643-167087881	10.201	3.72465	1.45353	3.97012e-07	1.19818e-05	UP
ENSGALG00000004515	KNTC1	kinetochore associated 1 [Source:HGNC Symbol;Acc:HGNC:17255]	15:5903366-5936050	3.40715	0.708197	2.26634	4.35216e-07	1.30243e-05	UP
ENSGALG00000002621	SLC25A42	solute carrier family 25 member 42 [Source:HGNC Symbol;Acc:HGNC:28380]	28:3410986-3425610	4.52981	9.73378	-1.10355	4.67384e-07	1.39574e-05	DOWN
ENSGALG00000026795	KIAA0040	KIAA0040 [Source:HGNC Symbol;Acc:HGNC:28950]	8:7045676-7050533	6.86701	14.1038	-1.03833	4.69397e-07	1.3988e-05	DOWN
ENSGALG00000015879	HUNK	hormonally up-regulated Neu-associated kinase [Source:HGNC Symbol;Acc:HGNC:13326]	1:104060719-104118405	4.31197	1.5997	1.43055	4.75101e-07	1.41283e-05	UP
ENSGALG00000008096	SUFU	suppressor of fused homolog [Source:RefSeq peptide;Acc:NP_989595]	6:22720695-22801702	35.2035	15.9566	1.14157	4.77114e-07	1.41584e-05	UP
ENSGALG00000023608	-	Uncharacterized protein [Source:UniProtKB/TrEMBL;Acc:F1NK71]	18:2535558-2536882	74.8252	161.708	-1.1118	4.85977e-07	1.43912e-05	DOWN
ENSGALG00000020515	-	Uncharacterized protein [Source:UniProtKB/TrEMBL;Acc:F1NAN2]	5:633901-641501	0.0715676	1.10616	-3.95011	4.97124e-07	1.46906e-05	DOWN
ENSGALG00000008855	UGP2	UTP--glucose-1-phosphate uridylyltransferase [Source:RefSeq peptide;Acc:NP_989442]	3:9438436-9460691	402.406	134.644	1.5795	5.1866e-07	1.52951e-05	UP
ENSGALG00000015432	CYP7A1	cholesterol 7-alpha-monooxygenase [Source:RefSeq peptide;Acc:NP_001001753]	2:111724629-111733836	83.6429	11.1853	2.90264	5.29028e-07	1.55361e-05	UP
ENSGALG00000002517	ZMYM6NB	ZMYM6 neighbor [Source:HGNC Symbol;Acc:HGNC:40021]	23:4361390-4361969	13.5743	33.2103	-1.29075	5.33845e-07	1.56451e-05	DOWN
ENSGALG00000009365	CYP51A1	lanosterol 14-alpha demethylase [Source:RefSeq peptide;Acc:NP_001041542]	2:22620217-22633995	123.8	29.4069	2.07378	5.67606e-07	1.64882e-05	UP
ENSGALG00000017331	GDPD5	glycerophosphodiester phosphodiesterase domain-containing protein 5 [Source:RefSeq peptide;Acc:NP_001032348]	1:194098031-194256622	19.2934	9.18284	1.07109	5.71545e-07	1.64924e-05	UP
ENSGALG00000004127	-	Uncharacterized protein [Source:UniProtKB/TrEMBL;Acc:E1BWI6]	4:1343611-1348789	0.795429	0.0375917	4.40325	5.99987e-07	1.71572e-05	UP
ENSGALG00000007785	PROK2	prokineticin 2 [Source:HGNC Symbol;Acc:HGNC:18455]	12:16290360-16292199	1.00018	0.0946203	3.40197	6.01921e-07	1.71778e-05	UP
ENSGALG00000014847	MYOM1	myomesin-1 [Source:RefSeq peptide;Acc:NP_990290]	2:100573569-100647380	0.810022	2.50468	-1.62859	6.07436e-07	1.73003e-05	DOWN
ENSGALG00000009668	C4orf27	chromosome 4 open reading frame 27 [Source:HGNC Symbol;Acc:HGNC:26051]	4:24796835-24803472	8.26108	2.83766	1.54163	6.12877e-07	1.74202e-05	UP
ENSGALG00000007804	GXYLT2	glucoside xylosyltransferase 2 [Source:HGNC Symbol;Acc:HGNC:33383]	12:16492359-16503246	13.9179	6.0661	1.1981	6.25116e-07	1.77325e-05	UP
ENSGALG00000001632	MIS12	protein MIS12 homolog [Source:RefSeq peptide;Acc:NP_001038142]	19:3415545-3416177	6.51687	1.12703	2.53166	6.54227e-07	1.84547e-05	UP
ENSGALG00000003484	BARD1	BRCA1-associated RING domain protein 1 [Source:RefSeq peptide;Acc:NP_001026417]	7:4154100-4197932	1.20002	0.23533	2.3503	6.54486e-07	1.84547e-05	UP
ENSGALG00000006556	-	Uncharacterized protein [Source:UniProtKB/TrEMBL;Acc:E1BWR9]	5:13168401-13171348	2.63505	12.5297	-2.24944	6.76063e-07	1.89875e-05	DOWN
ENSGALG00000021225	-	Uncharacterized protein [Source:UniProtKB/TrEMBL;Acc:E1BZF2]	11:7214481-7219185	12.4424	52.412	-2.07463	7.50371e-07	2.09911e-05	DOWN
ENSGALG00000000241	STARD4	stAR-related lipid transfer protein 4 [Source:RefSeq peptide;Acc:NP_001073210]	Z:46333366-46341826	23.8491	7.52204	1.66474	7.55757e-07	2.11001e-05	UP
ENSGALG00000014897	TYMS	thymidylate synthetase [Source:HGNC Symbol;Acc:HGNC:12441]	2:101603491-101612231	7.51782	1.93786	1.95585	7.64825e-07	2.12277e-05	UP
ENSGALG00000009576	BPNT1	3'(2'),5'-bisphosphate nucleotidase 1 [Source:RefSeq peptide;Acc:NP_001012892]	3:18152834-18163639	24.8856	50.4638	-1.01994	7.63749e-07	2.12277e-05	DOWN
ENSGALG00000013743	ENPP7	ectonucleotide pyrophosphatase/phosphodiesterase 7 [Source:HGNC Symbol;Acc:HGNC:23764]	18:9916228-9920976	0.250354	0	Inf	7.78862e-07	2.15749e-05	UP
ENSGALG00000015545	TMEM246	transmembrane protein 246 [Source:HGNC Symbol;Acc:HGNC:28180]	Z:64939174-64940361	4.39466	12.8417	-1.54701	8.04574e-07	2.22437e-05	DOWN
ENSGALG00000022789	CPQ	plasma glutamate carboxypeptidase precursor [Source:RefSeq peptide;Acc:NP_001264350]	2:126740060-126929143	129.363	60.5588	1.09501	8.17201e-07	2.25048e-05	UP
ENSGALG00000009958	ABCG8	ATP binding cassette subfamily G member 8 [Source:HGNC Symbol;Acc:HGNC:13887]	3:24585792-24598091	3.03629	9.0237	-1.57141	8.32259e-07	2.2875e-05	DOWN
ENSGALG00000013867	PTPN2	tyrosine-protein phosphatase non-receptor type 2 [Source:RefSeq peptide;Acc:NP_001186316]	2:96897193-96925921	21.5748	49.439	-1.1963	8.41583e-07	2.30865e-05	DOWN
ENSGALG00000009758	SLC7A11	solute carrier family 7 (anionic amino acid transporter light chain, xc- system), member 11 [Source:HGNC Symbol;Acc:HGNC:11059]	4:28376868-28434696	0.0208654	0.257341	-3.6245	8.6719e-07	2.37429e-05	DOWN
ENSGALG00000003250	ITPA	Inosine triphosphate pyrophosphatase [Source:UniProtKB/Swiss-Prot;Acc:F1NLH9]	8:4688299-4691874	9.88592	3.58601	1.463	8.69765e-07	2.37674e-05	UP
ENSGALG00000005806	KIF24	kinesin family member 24 [Source:HGNC Symbol;Acc:HGNC:19916]	Z:7442279-7470979	0.770077	0.17726	2.11914	9.3818e-07	2.55875e-05	UP
ENSGALG00000008818	IDH1	isocitrate dehydrogenase 1 (NADP+) [Source:HGNC Symbol;Acc:HGNC:5382]	7:13299094-13309416	235.007	551.576	-1.23086	9.54924e-07	2.59941e-05	DOWN
ENSGALG00000000650	NIP7	60S ribosome subunit biogenesis protein NIP7 homolog [Source:RefSeq peptide;Acc:NP_001264418]	11:18378690-18380054	25.5881	12.7226	1.00807	1.09738e-06	2.97006e-05	UP
ENSGALG00000004230	LIPC	lipase, hepatic [Source:HGNC Symbol;Acc:HGNC:6619]	10:6480269-6521283	4.48428	12.9617	-1.53131	1.10879e-06	2.99521e-05	DOWN
ENSGALG00000003447	FRS3	fibroblast growth factor receptor substrate 3 [Source:HGNC Symbol;Acc:HGNC:16970]	26:4989811-4997320	4.17819	8.53339	-1.03024	1.14458e-06	3.08013e-05	DOWN
ENSGALG00000007267	MVD	mevalonate diphosphate decarboxylase [Source:HGNC Symbol;Acc:HGNC:7529]	11:17895874-17898830	23.9207	6.69848	1.83635	1.20737e-06	3.2368e-05	UP
ENSGALG00000016610	PTRHD1	peptidyl-tRNA hydrolase domain containing 1 [Source:HGNC Symbol;Acc:HGNC:33782]	3:105092550-105100626	3.52145	1.20206	1.55066	1.22149e-06	3.26847e-05	UP
ENSGALG00000003013	C10orf107	chromosome 10 open reading frame 107 [Source:HGNC Symbol;Acc:HGNC:28678]	6:7868597-7910943	1.8158	6.48899	-1.83739	1.23402e-06	3.29576e-05	DOWN
ENSGALG00000010847	VEGFC	vascular endothelial growth factor C [Source:HGNC Symbol;Acc:HGNC:12682]	4:43882837-43954986	5.77897	2.78299	1.05418	1.26379e-06	3.3626e-05	UP
ENSGALG00000016719	TNFRSF21	tumor necrosis factor receptor superfamily member 21 precursor [Source:RefSeq peptide;Acc:NP_001026274]	3:109558090-109588428	14.5703	7.12793	1.03147	1.28822e-06	3.42117e-05	UP
ENSGALG00000012286	AMPH	amphiphysin [Source:RefSeq peptide;Acc:NP_001004398]	2:49737412-49842302	1.33954	5.77704	-2.10859	1.34644e-06	3.56242e-05	DOWN
ENSGALG00000012760	CCDC53	coiled-coil domain containing 53 [Source:HGNC Symbol;Acc:HGNC:24256]	1:55601447-55616701	8.38499	17.1177	-1.02961	1.35079e-06	3.56724e-05	DOWN
ENSGALG00000002581	HTATIP2	HIV-1 Tat interactive protein 2 [Source:HGNC Symbol;Acc:HGNC:16637]	8:3682063-3686606	5.11034	1.79984	1.50555	1.36828e-06	3.60671e-05	UP
ENSGALG00000017024	NEK3	NIMA-related kinase 3 [Source:HGNC Symbol;Acc:HGNC:7746]	1:169687936-169701053	7.04166	2.62664	1.4227	1.40345e-06	3.68568e-05	UP
ENSGALG00000002755	RFWD3	ring finger and WD repeat domain 3 [Source:HGNC Symbol;Acc:HGNC:25539]	11:1852350-1876487	1.87337	0.826485	1.18058	1.42946e-06	3.74704e-05	UP
ENSGALG00000007012	ARRDC4	arrestin domain containing 4 [Source:HGNC Symbol;Acc:HGNC:28087]	10:15958078-15967730	13.4246	5.93205	1.17827	1.48459e-06	3.87718e-05	UP
ENSGALG00000006997	BRINP1	BMP/retinoic acid-inducible neural-specific protein 1 [Source:UniProtKB/Swiss-Prot;Acc:Q7ZZR3]	17:3985882-4064290	1.01462	4.15683	-2.03454	1.58343e-06	4.12013e-05	DOWN
ENSGALG00000016042	CHAF1B	chromatin assembly factor 1 subunit B [Source:RefSeq peptide;Acc:NP_001008677]	1:106039840-106057388	4.90653	1.89191	1.37486	1.58845e-06	4.12559e-05	UP
ENSGALG00000021193	STARD5	StAR related lipid transfer domain containing 5 [Source:HGNC Symbol;Acc:HGNC:18065]	10:11594611-11598855	12.6826	5.31134	1.2557	1.60751e-06	4.16745e-05	UP
ENSGALG00000005618	CTR9	CTR9 homolog, Paf1/RNA polymerase II complex component [Source:HGNC Symbol;Acc:HGNC:16850]	5:8219793-8238996	12.041	29.5506	-1.29523	1.64646e-06	4.25285e-05	DOWN
ENSGALG00000028889	-	Uncharacterized protein [Source:UniProtKB/TrEMBL;Acc:R4GJB5]	AADN03014950.1:21-4398	3.47154	7.44308	-1.10032	1.73612e-06	4.46814e-05	DOWN
ENSGALG00000028996	SIGMAR1	Sigma non-opioid intracellular receptor 1 [Source:UniProtKB/Swiss-Prot;Acc:Q5ZL84]	Z:7800487-7802806	22.5551	10.7245	1.07254	1.81805e-06	4.64522e-05	UP
ENSGALG00000010935	PTPRQ	protein tyrosine phosphatase, receptor type, Q [Source:HGNC Symbol;Acc:HGNC:9679]	1:39799901-39912354	0.0170793	0.117011	-2.77633	1.81363e-06	4.64522e-05	DOWN
ENSGALG00000002437	FAM69B	family with sequence similarity 69 member B [Source:HGNC Symbol;Acc:HGNC:28290]	17:7727749-7732529	1.76569	0.269078	2.71414	1.88558e-06	4.80907e-05	UP
ENSGALG00000013384	LIG1	ligase I, DNA, ATP-dependent [Source:HGNC Symbol;Acc:HGNC:6598]	LGE64:715793-722552	1.99701	0.6355	1.65188	2.0171e-06	5.10771e-05	UP
ENSGALG00000005451	HELLS	helicase, lymphoid-specific [Source:HGNC Symbol;Acc:HGNC:4861]	6:16040532-16060443	7.45497	3.26595	1.1907	2.08882e-06	5.27046e-05	UP
ENSGALG00000015424	FAM110B	family with sequence similarity 110 member B [Source:HGNC Symbol;Acc:HGNC:28587]	2:111602455-111603567	4.27128	10.4752	-1.29424	2.10258e-06	5.28544e-05	DOWN
ENSGALG00000009560	MSMO1	methylsterol monooxygenase 1 [Source:RefSeq peptide;Acc:NP_001006438]	4:23326894-23333143	318.565	83.0806	1.93901	2.16155e-06	5.40578e-05	UP
ENSGALG00000020303	-	Uncharacterized protein [Source:UniProtKB/TrEMBL;Acc:F1NPW5]	4:5117462-5118859	10.0927	2.023	2.31874	2.17312e-06	5.42513e-05	UP
ENSGALG00000001614	AQP11	aquaporin 11 [Source:HGNC Symbol;Acc:HGNC:19940]	1:192207765-192221005	5.03782	10.2915	-1.03058	2.26182e-06	5.63663e-05	DOWN
ENSGALG00000007507	MASTL	microtubule associated serine/threonine kinase like [Source:HGNC Symbol;Acc:HGNC:19042]	2:15830069-15845780	1.84736	0.449289	2.03975	2.28956e-06	5.69574e-05	UP
ENSGALG00000011888	TGM4	protein-glutamine gamma-glutamyltransferase 4 [Source:RefSeq peptide;Acc:NP_001006368]	2:43743131-43753642	0.472884	4.1537	-3.13484	2.32403e-06	5.75117e-05	DOWN
ENSGALG00000010083	ST3GAL3	ST3 beta-galactoside alpha-2,3-sialyltransferase 3 [Source:HGNC Symbol;Acc:HGNC:10866]	8:19172176-19230199	18.0065	8.28126	1.12059	2.37123e-06	5.84752e-05	UP
ENSGALG00000007519	ACBD5	acyl-CoA-binding domain-containing protein 5 [Source:RefSeq peptide;Acc:NP_001006356]	2:15848492-15875313	42.3593	89.4416	-1.07827	2.36922e-06	5.84752e-05	DOWN
ENSGALG00000009866	CAMK1D	calcium/calmodulin dependent protein kinase ID [Source:HGNC Symbol;Acc:HGNC:19341]	1:6257392-6474294	30.0644	11.5181	1.38415	2.37947e-06	5.85764e-05	UP
ENSGALG00000007673	LRRC59	leucine-rich repeat-containing protein 59 [Source:RefSeq peptide;Acc:NP_001012588]	18:10650719-10655011	20.4062	9.99739	1.02938	2.52026e-06	6.18272e-05	UP
ENSGALG00000012197	ACMSD	aminocarboxymuconate semialdehyde decarboxylase [Source:HGNC Symbol;Acc:HGNC:19288]	7:29940678-29960328	24.5793	8.27157	1.57121	2.80457e-06	6.82028e-05	UP
ENSGALG00000021848	-	Uncharacterized protein [Source:UniProtKB/TrEMBL;Acc:E1BTQ4]	Z:8995523-8996755	1.63703	5.07845	-1.63331	2.81327e-06	6.82028e-05	DOWN
ENSGALG00000015767	FABP4	fatty acid-binding protein, adipocyte [Source:RefSeq peptide;Acc:NP_989621]	2:121225723-121228944	0.0996378	1.17021	-3.55393	2.87491e-06	6.94443e-05	DOWN
ENSGALG00000004338	COL18A1	collagen, type XVIII, alpha 1 precursor [Source:RefSeq peptide;Acc:NP_989495]	7:6650612-6681644	33.3988	14.7854	1.17562	2.8858e-06	6.94703e-05	UP
ENSGALG00000006855	MFI2	melanotransferrin precursor [Source:RefSeq peptide;Acc:NP_990538]	9:11940276-11956868	28.9509	10.7338	1.43145	2.90145e-06	6.97284e-05	UP
ENSGALG00000006075	-	-	LGE22C19W28_E50C23:129652-131580	72.8216	150.652	-1.04878	2.92316e-06	7.01311e-05	DOWN
ENSGALG00000006629	RBP4	Retinol-binding protein 4 [Source:UniProtKB/Swiss-Prot;Acc:P41263]	6:19941320-19946482	1711.94	3503.73	-1.03326	2.95936e-06	7.08793e-05	DOWN
ENSGALG00000016428	Enpp2	ectonucleotide pyrophosphatase/phosphodiesterase family member 2 [Source:RefSeq peptide;Acc:NP_001185591]	2:136104592-136163574	6.2542	12.669	-1.01841	3.03279e-06	7.25155e-05	DOWN
ENSGALG00000010719	NEIL3	nei-like DNA glycosylase 3 [Source:HGNC Symbol;Acc:HGNC:24573]	4:41684408-41701702	0.904224	0.152986	2.56328	3.05431e-06	7.29068e-05	UP
ENSGALG00000006198	LSS	lanosterol synthase [Source:RefSeq peptide;Acc:NP_001006514]	7:6911105-6920391	100.696	27.9712	1.848	3.08413e-06	7.34946e-05	UP
ENSGALG00000016692	CENPQ	centromere protein Q [Source:RefSeq peptide;Acc:NP_001038114]	3:108420022-108426078	13.655	5.21232	1.38943	3.23359e-06	7.66692e-05	UP
ENSGALG00000007514	-	Uncharacterized protein [Source:UniProtKB/TrEMBL;Acc:F1NM65]	14:12244054-12257296	14.2344	29.1244	-1.03284	3.28751e-06	7.78173e-05	DOWN
ENSGALG00000002681	HSD17B7	3-keto-steroid reductase isoform 1 [Source:RefSeq peptide;Acc:NP_001264435]	8:3787878-3794587	16.5575	4.43445	1.90066	3.30864e-06	7.81867e-05	UP
ENSGALG00000015333	PCGF3	polycomb group ring finger 3 [Source:HGNC Symbol;Acc:HGNC:10066]	Z:52440938-52454026	13.0641	5.48539	1.25194	3.38827e-06	7.98019e-05	UP
ENSGALG00000000949	HBEGF	Proheparin-binding EGF-like growth factor Heparin-binding EGF-like growth factor [Source:UniProtKB/Swiss-Prot;Acc:Q9W7C5]	13:961553-967753	9.73497	19.6752	-1.01513	3.39572e-06	7.98361e-05	DOWN
ENSGALG00000028812	CREBL2	cAMP-responsive element-binding protein-like 2 [Source:RefSeq peptide;Acc:NP_001265039]	1:72137906-72151144	2.55254	5.41374	-1.08469	3.43979e-06	8.02145e-05	DOWN
ENSGALG00000010906	-	Uncharacterized protein [Source:UniProtKB/TrEMBL;Acc:F1NTA2]	2:30669700-30680713	4.08887	12.0393	-1.55798	3.43218e-06	8.02145e-05	DOWN
ENSGALG00000007233	P4HB	protein disulfide-isomerase precursor [Source:RefSeq peptide;Acc:NP_001185639]	18:10183770-10202043	742.825	360.015	1.04496	3.4624e-06	8.06089e-05	UP
ENSGALG00000028716	CDC6	cell division cycle 6 [Source:HGNC Symbol;Acc:HGNC:1744]	27:4392874-4396015	1.24871	0.181111	2.7855	3.49656e-06	8.12171e-05	UP
ENSGALG00000023338	CBX2	chromobox 2 [Source:HGNC Symbol;Acc:HGNC:1552]	18:9907403-9915762	0.534063	0.0531138	3.32985	3.59991e-06	8.32627e-05	UP
ENSGALG00000010434	CP	ceruloplasmin (ferroxidase) [Source:HGNC Symbol;Acc:HGNC:2295]	9:23359472-23377519	301.864	119.681	1.3347	3.75334e-06	8.65286e-05	UP
ENSGALG00000001264	PLXNA2	plexin A2 [Source:HGNC Symbol;Acc:HGNC:9100]	26:2695759-2786683	1.08483	3.045	-1.48898	3.84606e-06	8.85218e-05	DOWN
ENSGALG00000010953	KANK4	KN motif and ankyrin repeat domains 4 [Source:HGNC Symbol;Acc:HGNC:27263]	8:26365577-26378312	18.3367	8.63487	1.08649	3.86765e-06	8.87303e-05	UP
ENSGALG00000005629	RARA	retinoic acid receptor, alpha [Source:HGNC Symbol;Acc:HGNC:9864]	AADN03013339.1:21-2177	15.0915	5.00797	1.59144	4.19437e-06	9.56061e-05	UP
ENSGALG00000015415	HACE1	E3 ubiquitin-protein ligase HACE1 [Source:UniProtKB/Swiss-Prot;Acc:E1C656]	3:68432709-68477762	5.37157	11.0057	-1.03484	4.18812e-06	9.56061e-05	DOWN
ENSGALG00000001483	-	Uncharacterized protein [Source:UniProtKB/TrEMBL;Acc:E1BU50]	21:2087346-2109467	4.05295	26.9809	-2.7349	4.82422e-06	0.000109084	DOWN
ENSGALG00000013916	HYPK	huntingtin interacting protein K [Source:RefSeq peptide;Acc:NP_001264583]	10:19614935-19615955	22.7917	10.3791	1.13483	4.90917e-06	0.000110828	UP
ENSGALG00000014463	ACTN2	Alpha-actinin-2 [Source:UniProtKB/Swiss-Prot;Acc:P20111]	3:36948211-37014188	0.568712	0.0974586	2.54484	5.12085e-06	0.000114802	UP
ENSGALG00000005852	SRMS	src-related kinase lacking C-terminal regulatory tyrosine and N-terminal myristylation sites [Source:HGNC Symbol;Acc:HGNC:11298]	20:9373970-9382871	0.210272	0.00872895	4.5903	5.30293e-06	0.000118209	UP
ENSGALG00000004112	FUCA1	fucosidase, alpha-L- 1, tissue [Source:HGNC Symbol;Acc:HGNC:4006]	23:5552279-5556980	8.68887	18.666	-1.10318	5.58918e-06	0.000124199	DOWN
ENSGALG00000025743	CDR2	Gallus gallus cerebellar degeneration-related protein 2, 62kDa (CDR2), mRNA. [Source:RefSeq mRNA;Acc:NM_001030642]	14:8694208-8700862	3.06032	0.979097	1.64416	5.6267e-06	0.000124642	UP
ENSGALG00000016761	LYG2	lysozyme g precursor [Source:RefSeq peptide;Acc:NP_001001470]	1:131881179-131884663	96.4998	251.82	-1.38379	5.84921e-06	0.000129368	DOWN
ENSGALG00000008681	NSMF	NMDA receptor synaptonuclear signaling and neuronal migration factor [Source:HGNC Symbol;Acc:HGNC:29843]	17:1717740-1757475	6.16378	1.75392	1.81324	6.06181e-06	0.000133861	UP
ENSGALG00000011254	SATB1	DNA-binding protein SATB1 [Source:RefSeq peptide;Acc:NP_001186573]	2:35683544-35774433	2.55789	1.20885	1.08131	6.42343e-06	0.000141186	UP
ENSGALG00000028353	-	Uncharacterized protein [Source:UniProtKB/TrEMBL;Acc:R4GI19]	JH376400.1:6371-50617	0.0373863	0.284518	-2.92794	6.46749e-06	0.000141934	DOWN
ENSGALG00000006922	-	Uncharacterized protein [Source:UniProtKB/TrEMBL;Acc:F1NHK1]	24:4407316-4409726	0.214207	0.00578614	5.21026	6.5434e-06	0.000143156	UP
ENSGALG00000003303	IDH3A	isocitrate dehydrogenase [Source:RefSeq peptide;Acc:NP_001005808]	10:3278742-3288427	14.3906	6.21909	1.21036	6.56689e-06	0.000143448	UP
ENSGALG00000004599	EDA2R	tumor necrosis factor receptor superfamily member 27 [Source:RefSeq peptide;Acc:NP_001076829]	4:360637-369568	2.35469	0.800485	1.55659	6.60599e-06	0.00014408	UP
ENSGALG00000012223	ZRANB3	zinc finger, RAN-binding domain containing 3 [Source:HGNC Symbol;Acc:HGNC:25249]	7:30024237-30054671	2.91092	1.22235	1.25182	6.62094e-06	0.000144184	UP
ENSGALG00000001789	HECTD2	HECT domain containing E3 ubiquitin protein ligase 2 [Source:HGNC Symbol;Acc:HGNC:26736]	6:19338974-19374354	2.37109	0.899518	1.39832	6.68082e-06	0.000145264	UP
ENSGALG00000001405	IRF6	interferon regulatory factor 6 [Source:HGNC Symbol;Acc:HGNC:6121]	26:3108078-3115112	11.5473	25.17	-1.12415	6.78965e-06	0.000147378	DOWN
ENSGALG00000012505	LRFN5	leucine rich repeat and fibronectin type III domain containing 5 [Source:HGNC Symbol;Acc:HGNC:20360]	5:59384568-59393956	2.55889	0.808294	1.66257	6.94096e-06	0.000149999	UP
ENSGALG00000027955	-	Uncharacterized protein [Source:UniProtKB/TrEMBL;Acc:F1NKE5]	16:389809-394217	4.41946	0.707221	2.64363	7.02236e-06	0.000151132	UP
ENSGALG00000002651	ST3GAL2	CMP-N-acetylneuraminate-beta-galactosamide-alpha-2, 3-sialyltransferase 2 [Source:RefSeq peptide;Acc:NP_989811]	11:1768865-1771005	3.25133	7.64426	-1.23335	7.10108e-06	0.000152528	DOWN
ENSGALG00000004632	-	Uncharacterized protein [Source:UniProtKB/TrEMBL;Acc:F1NJJ7]	14:4256780-4257997	2.94862	0.554524	2.41072	7.19309e-06	0.00015427	UP
ENSGALG00000005072	SCAP	SREBF chaperone [Source:HGNC Symbol;Acc:HGNC:30634]	2:869060-919676	22.9208	10.5215	1.12331	7.39175e-06	0.000157813	UP
ENSGALG00000010820	CHGA	chromogranin A [Source:HGNC Symbol;Acc:HGNC:1929]	5:44155021-44165632	0.838064	2.6412	-1.65606	7.69418e-06	0.00016353	DOWN
ENSGALG00000013868	IL22RA2	interleukin 22 receptor subunit alpha 2 [Source:HGNC Symbol;Acc:HGNC:14901]	3:54115178-54118141	0.819151	3.58196	-2.12855	7.71551e-06	0.000163738	DOWN
ENSGALG00000010763	TRIP11	thyroid hormone receptor interactor 11 [Source:HGNC Symbol;Acc:HGNC:12305]	5:43795634-43827057	25.2828	11.4304	1.14529	7.74213e-06	0.000163811	UP
ENSGALG00000008992	ETNPPL	ethanolamine-phosphate phospho-lyase [Source:HGNC Symbol;Acc:HGNC:14404]	4:37104651-37118540	46.4053	124.047	-1.41853	7.91065e-06	0.000166878	DOWN
ENSGALG00000019672	-	Uncharacterized protein [Source:UniProtKB/TrEMBL;Acc:F1N889]	2:16105776-16110294	1.18838	0.162219	2.87299	8.19516e-06	0.000172366	UP
ENSGALG00000016667	GAL10	Gallinacin-10 [Source:UniProtKB/Swiss-Prot;Acc:Q6QLQ9]	3:107053577-107056194	316.257	137.752	1.19902	8.23322e-06	0.00017291	UP
ENSGALG00000002579	RIMBP2	RIMS-binding protein 2 [Source:RefSeq peptide;Acc:NP_989586]	15:3219108-3322455	5.98984	2.05959	1.54016	8.48292e-06	0.000177627	UP
ENSGALG00000000901	CHST4	carbohydrate (N-acetylglucosamine 6-O) sulfotransferase 4 [Source:HGNC Symbol;Acc:HGNC:1972]	11:19300003-19301139	1.95584	5.20815	-1.41298	8.60958e-06	0.000180013	DOWN
ENSGALG00000011593	TMEM177	transmembrane protein 177 [Source:HGNC Symbol;Acc:HGNC:28143]	7:24797914-24798846	12.6223	6.10002	1.04909	8.69019e-06	0.000180897	UP
ENSGALG00000002167	PATL2	protein associated with topoisomerase II homolog 2 (yeast) [Source:HGNC Symbol;Acc:HGNC:33630]	10:821410-827514	4.58288	1.46976	1.64067	8.70841e-06	0.00018101	UP
ENSGALG00000023120	SULT1B1	Sulfotransferase family cytosolic 1B member 1 [Source:UniProtKB/Swiss-Prot;Acc:Q8JG30]	4:51210795-51213076	16.7932	35.514	-1.08051	8.90454e-06	0.000184815	DOWN
ENSGALG00000003849	TRPM1	transient receptor potential cation channel, subfamily M, member 1 [Source:HGNC Symbol;Acc:HGNC:7146]	10:5146745-5227651	5.51581	1.19752	2.20352	9.32609e-06	0.000192436	UP
ENSGALG00000016705	SUPT3H	transcription initiation protein SPT3 homolog [Source:RefSeq peptide;Acc:NP_001026273]	3:108690126-108952089	2.94114	6.18276	-1.07188	9.54128e-06	0.00019628	DOWN
ENSGALG00000029123	Rbfox3	Uncharacterized protein [Source:UniProtKB/TrEMBL;Acc:R4GHS2]	18:10016690-10022596	0.676883	0.0695499	3.28279	9.69933e-06	0.000198977	UP
ENSGALG00000003114	NOG	noggin precursor [Source:RefSeq peptide;Acc:NP_989454]	18:6162700-6163371	0.706982	0	Inf	9.7374e-06	0.00019918	UP
ENSGALG00000015925	MB21D1	Mab-21 domain containing 1 [Source:HGNC Symbol;Acc:HGNC:21367]	3:80937537-80943626	1.61173	0.542674	1.57045	9.73124e-06	0.00019918	UP
ENSGALG00000004649	TRPV1	transient receptor potential cation channel subfamily V member 1 [Source:RefSeq peptide;Acc:NP_989903]	19:6662820-6673391	0.384691	1.10166	-1.51791	1.02793e-05	0.000208756	DOWN
ENSGALG00000008175	ORC5	origin recognition complex subunit 5 [Source:RefSeq peptide;Acc:NP_001025900]	1:13157747-13226609	3.28297	1.38066	1.24964	1.08373e-05	0.000219773	UP
ENSGALG00000010139	SS1R	somatostatin receptor type 1 [Source:RefSeq peptide;Acc:NP_001106638]	5:36632383-36633663	33.2212	6.30833	2.39677	1.13946e-05	0.000230086	UP
ENSGALG00000006306	UROC1	urocanate hydratase 1 [Source:HGNC Symbol;Acc:HGNC:26444]	12:10667219-10697052	68.6989	26.4547	1.37676	1.16587e-05	0.000235083	UP
ENSGALG00000011419	DUSP4	Gallus gallus dual specificity phosphatase 4 (DUSP4), mRNA. [Source:RefSeq mRNA;Acc:NM_204838]	4:48787273-48788448	2.51954	0.444901	2.5016	1.17463e-05	0.000236177	UP
ENSGALG00000000734	RPA2	replication protein A 32 kDa subunit [Source:RefSeq peptide;Acc:NP_001026063]	23:1455974-1459771	19.5	9.67694	1.01085	1.17835e-05	0.00023659	UP
ENSGALG00000017567	GPD1	glycerol-3-phosphate dehydrogenase 1 [Source:HGNC Symbol;Acc:HGNC:4455]	LGE22C19W28_E50C23:290246-294140	5.93306	2.08186	1.5109	1.22552e-05	0.000245017	UP
ENSGALG00000028626	DCLRE1B	DNA cross-link repair 1B [Source:HGNC Symbol;Acc:HGNC:17641]	26:3711892-3713687	1.25681	0.330928	1.92517	1.22738e-05	0.000245042	UP
ENSGALG00000028939	AOC1	amine oxidase, copper containing 1 [Source:HGNC Symbol;Acc:HGNC:80]	2:337796-340851	30.217	75.6282	-1.32356	1.2478e-05	0.00024842	DOWN
ENSGALG00000013244	ABCC9	ATP binding cassette subfamily C member 9 [Source:HGNC Symbol;Acc:HGNC:60]	1:67026684-67095828	1.56764	4.64881	-1.56827	1.31541e-05	0.000261511	DOWN
ENSGALG00000015673	ZFHX4	zinc finger homeobox 4 [Source:HGNC Symbol;Acc:HGNC:30939]	2:119025058-119150906	1.05192	0.44164	1.25208	1.33622e-05	0.000265277	UP
ENSGALG00000013863	PSMG2	proteasome (prosome, macropain) assembly chaperone 2 [Source:HGNC Symbol;Acc:HGNC:24929]	2:96934183-96940669	11.0471	23.6065	-1.09552	1.35264e-05	0.000268161	DOWN
ENSGALG00000009595	TWF1	twinfilin 1 isoform 2 [Source:RefSeq peptide;Acc:NP_001025910]	1:30035149-30044630	6.46673	2.96947	1.12283	1.36481e-05	0.000270195	UP
ENSGALG00000028106	SLC35E4	solute carrier family 35 member E4 [Source:HGNC Symbol;Acc:HGNC:17058]	15:10779334-10779759	2.26172	0.256911	3.13808	1.38287e-05	0.000273388	UP
ENSGALG00000003930	APBA2	amyloid beta (A4) precursor protein-binding, family A, member 2 [Source:HGNC Symbol;Acc:HGNC:579]	10:5356027-5394968	0.604166	0.137928	2.13103	1.42209e-05	0.000280006	UP
ENSGALG00000016648	-	Uncharacterized protein [Source:UniProtKB/TrEMBL;Acc:E1BYN0]	1:127828157-127842611	9.85494	27.8776	-1.50019	1.42229e-05	0.000280006	DOWN
ENSGALG00000010356	RAD54L	RAD54-like (S. cerevisiae) [Source:HGNC Symbol;Acc:HGNC:9826]	8:20471191-20489383	3.13441	0.90067	1.79912	1.46308e-05	0.000287638	UP
ENSGALG00000005870	-	Uncharacterized protein [Source:UniProtKB/TrEMBL;Acc:F1NPY4]	1:6582223-6603252	0.714442	0.191698	1.89798	1.49457e-05	0.000293014	UP
ENSGALG00000007269	GABRA3	gamma-aminobutyric acid (GABA) A receptor, alpha 3 [Source:HGNC Symbol;Acc:HGNC:4077]	4:10725032-10784779	0.00191726	0.514278	-8.06736	1.50681e-05	0.000295006	DOWN
ENSGALG00000024340	-	Gallus gallus MHC-like class I Y (LOC768350), mRNA. [Source:RefSeq mRNA;Acc:NM_001184719]	JH375207.1:7101-9133	6.38412	1.08518	2.55656	1.52055e-05	0.000297284	UP
ENSGALG00000005445	-	Uncharacterized protein [Source:UniProtKB/TrEMBL;Acc:E1C6E7]	19:8547918-8553221	0.209899	0.0075654	4.79414	1.53748e-05	0.00030018	UP
ENSGALG00000026005	DIO2	deiodinase, iodothyronine, type II [Source:HGNC Symbol;Acc:HGNC:2884]	5:39826229-39837879	58.6359	4.82593	3.6029	1.57374e-05	0.00030621	UP
ENSGALG00000008701	XDH	xanthine dehydrogenase/oxidase [Source:RefSeq peptide;Acc:NP_990458]	3:4394627-4438268	185.508	610.723	-1.71904	1.57486e-05	0.00030621	DOWN
ENSGALG00000001053	SRPR	signal recognition particle receptor subunit alpha [Source:RefSeq peptide;Acc:NP_001034366]	24:395902-404137	92.8661	45.6051	1.02596	1.64551e-05	0.000318288	UP
ENSGALG00000009705	RYR3	ryanodine receptor 3 [Source:RefSeq peptide;Acc:NP_996757]	5:29439524-29623554	0.00831892	0.0487946	-2.55225	1.64291e-05	0.000318288	DOWN
ENSGALG00000004244	TTPAL	alpha-tocopherol transfer protein-like [Source:RefSeq peptide;Acc:NP_001026025]	20:5748294-5755903	3.05047	1.37601	1.14854	1.67783e-05	0.000323565	UP
ENSGALG00000019663	ACBD7	acyl-CoA binding domain containing 7 [Source:HGNC Symbol;Acc:HGNC:17715]	2:20501822-20505075	3.869	11.2085	-1.53456	1.74773e-05	0.000335219	DOWN
ENSGALG00000021399	-	Uncharacterized protein [Source:UniProtKB/TrEMBL;Acc:F1NW73]	18:8181915-8205387	33.1979	80.1297	-1.27124	1.76083e-05	0.000336818	DOWN
ENSGALG00000015016	SLC22A15	solute carrier family 22 member 15 [Source:HGNC Symbol;Acc:HGNC:20301]	1:79783606-79814414	4.91114	2.18238	1.17016	1.77192e-05	0.00033757	UP
ENSGALG00000015869	WWP1	NEDD4-like E3 ubiquitin-protein ligase WWP1 [Source:RefSeq peptide;Acc:NP_001012572]	2:122849873-122909935	59.4979	28.5847	1.0576	1.78916e-05	0.000340398	UP
ENSGALG00000015141	GDA	guanine deaminase [Source:HGNC Symbol;Acc:HGNC:4212]	Z:35536010-35564814	5.26391	10.8635	-1.04528	1.81983e-05	0.000345768	DOWN
ENSGALG00000014753	CENPK	Centromere protein K [Source:UniProtKB/Swiss-Prot;Acc:Q1T7C1]	Z:20407954-20429425	3.37865	0.734666	2.20129	1.90165e-05	0.000358428	UP
ENSGALG00000014615	laminin	laminin subunit alpha-1 precursor [Source:RefSeq peptide;Acc:NP_001186735]	2:99400293-99499147	0.116271	0.522092	-2.16682	2.01813e-05	0.00037829	DOWN
ENSGALG00000026521	-	-	JH375571.1:86-2102	2.32841	0.670102	1.79689	2.02518e-05	0.000378684	UP
ENSGALG00000022758	GGACT	gamma-glutamylamine cyclotransferase [Source:HGNC Symbol;Acc:HGNC:25100]	1:143230157-143230654	121.725	41.4647	1.55367	2.04193e-05	0.000380811	UP
ENSGALG00000012260	LCT	lactase-phlorizin hydrolase precursor [Source:RefSeq peptide;Acc:NP_001104816]	7:30149349-30165520	0.2892	0.0605639	2.25554	2.0449e-05	0.000380863	UP
ENSGALG00000004760	TMEM116	transmembrane protein 116 [Source:HGNC Symbol;Acc:HGNC:25084]	15:6241909-6254260	5.70237	11.7533	-1.04343	2.08541e-05	0.000387388	DOWN
ENSGALG00000007011	ZBTB16	zinc finger and BTB domain containing 16 [Source:HGNC Symbol;Acc:HGNC:12930]	24:4460401-4534848	3.90062	1.87563	1.05633	2.09612e-05	0.000388175	UP
ENSGALG00000013571	-	-	4:60984023-61001007	19.7245	41.2644	-1.0649	2.10062e-05	0.000388175	DOWN
ENSGALG00000013890	MC5R	melanocortin receptor 5 [Source:RefSeq peptide;Acc:NP_001026186]	2:96441917-96442894	68.1318	143.883	-1.07849	2.09982e-05	0.000388175	DOWN
ENSGALG00000015728	MUSK	muscle, skeletal receptor tyrosine protein kinase precursor [Source:RefSeq peptide;Acc:NP_989439]	Z:66541606-66585899	0.341039	1.19383	-1.80759	2.17338e-05	0.000400055	DOWN
ENSGALG00000006308	-	Uncharacterized protein [Source:UniProtKB/TrEMBL;Acc:F1NVH9]	13:14407283-14416685	1.3157	4.05925	-1.62538	2.23448e-05	0.000410234	DOWN
ENSGALG00000016665	FDFT1	squalene synthase [Source:RefSeq peptide;Acc:NP_001034383]	3:106985673-106996753	60.4003	14.4741	2.06108	2.38606e-05	0.000437496	UP
ENSGALG00000003952	RBPJL	recombination signal binding protein for immunoglobulin kappa J region-like [Source:HGNC Symbol;Acc:HGNC:13761]	20:5492224-5505650	0.409324	0.0279897	3.87028	2.57242e-05	0.00046984	UP
ENSGALG00000016278	PRIM2	DNA primase large subunit [Source:RefSeq peptide;Acc:NP_001012898]	3:86044771-86130756	1.61309	0.589312	1.45273	2.58201e-05	0.000470378	UP
ENSGALG00000000107	TRIM7.1	tripartite motif-containing protein 7 [Source:RefSeq peptide;Acc:NP_001092822]	16:177447-186760	5.56212	1.12687	2.30331	2.6375e-05	0.000478639	UP
ENSGALG00000011921	DHRS7	dehydrogenase/reductase (SDR family) member 7 [Source:HGNC Symbol;Acc:HGNC:21524]	5:54475806-54493788	399.855	822.853	-1.04116	2.63563e-05	0.000478639	DOWN
ENSGALG00000027621	-	Uncharacterized protein [Source:UniProtKB/TrEMBL;Acc:R4GHY1]	11:9778732-9779853	5.97954	2.47501	1.2726	2.65748e-05	0.000481648	UP
ENSGALG00000008733	LPAR3	lysophosphatidic acid receptor 3 [Source:RefSeq peptide;Acc:NP_001107182]	8:15361458-15367954	4.63776	1.65244	1.48883	2.73823e-05	0.000495121	UP
ENSGALG00000012615	C9orf3	chromosome 9 open reading frame 3 [Source:HGNC Symbol;Acc:HGNC:1361]	Z:41334431-41506455	2.32843	5.76195	-1.3072	2.73882e-05	0.000495121	DOWN
ENSGALG00000024085	IDO2	indoleamine 2,3-dioxygenase 2 [Source:HGNC Symbol;Acc:HGNC:27269]	22:2460349-2465969	15.1088	44.2769	-1.55117	2.8338e-05	0.000509688	DOWN
ENSGALG00000003446	PRLR	prolactin receptor precursor [Source:RefSeq peptide;Acc:NP_990185]	Z:10470115-10500913	0.513909	1.36336	-1.40758	2.87023e-05	0.000514932	DOWN
ENSGALG00000023622	Worthington	Avidin [Source:UniProtKB/Swiss-Prot;Acc:P02701]	Z:9023591-9024768	26.0542	0.695398	5.22753	2.89589e-05	0.000518877	UP
ENSGALG00000024469	PPP1R14D	protein phosphatase 1 regulatory inhibitor subunit 14D [Source:HGNC Symbol;Acc:HGNC:14953]	5:23527857-23533193	0.226727	1.16921	-2.3665	3.11432e-05	0.000555204	DOWN
ENSGALG00000021024	-	Uncharacterized protein [Source:UniProtKB/TrEMBL;Acc:E1BQR3]	10:17269580-17276590	77.8561	38.4589	1.01749	3.15762e-05	0.000561082	UP
ENSGALG00000004158	GPT2	glutamic pyruvate transaminase (alanine aminotransferase) 2 [Source:HGNC Symbol;Acc:HGNC:18062]	11:7219526-7234742	121.185	43.649	1.47319	3.20357e-05	0.000567541	UP
ENSGALG00000012363	EGFR	Epidermal growth factor receptor [Source:UniProtKB/Swiss-Prot;Acc:P13387]	2:52411118-52558680	27.9429	60.8437	-1.12263	3.28409e-05	0.00057963	DOWN
ENSGALG00000013306	DAGLA	diacylglycerol lipase, alpha [Source:HGNC Symbol;Acc:HGNC:1165]	5:301440-355869	5.80096	2.13596	1.44141	3.59049e-05	0.000625904	UP
ENSGALG00000017164	-	Uncharacterized protein [Source:UniProtKB/TrEMBL;Acc:F1P0G9]	1:179606750-179608109	0.354496	1.56122	-2.13884	3.65667e-05	0.000634315	DOWN
ENSGALG00000009479	-	Uncharacterized protein [Source:UniProtKB/TrEMBL;Acc:F1NV98]	2:23038948-23043687	7.65497	17.0668	-1.15672	3.83058e-05	0.00066367	DOWN
ENSGALG00000008281	NEURL	neuralized-like protein 1A [Source:RefSeq peptide;Acc:NP_001012928]	6:23201517-23337251	0.309823	0.845674	-1.44866	3.85413e-05	0.000666933	DOWN
ENSGALG00000006192	USH1C	Usher syndrome 1C [Source:HGNC Symbol;Acc:HGNC:12597]	5:11334156-11377576	5.32716	1.59673	1.73824	3.89154e-05	0.000671765	UP
ENSGALG00000012508	TRIP13	thyroid hormone receptor interactor 13 [Source:HGNC Symbol;Acc:HGNC:12307]	2:55637322-55652172	3.01833	0.933045	1.69373	3.96492e-05	0.000682767	UP
ENSGALG00000027374	KLF9	Kruppel-like factor 9 [Source:HGNC Symbol;Acc:HGNC:1123]	Z:34879466-34892504	9.30899	3.2789	1.50541	4.01305e-05	0.000688543	UP
ENSGALG00000026523	-	Uncharacterized protein [Source:UniProtKB/TrEMBL;Acc:R4GL00]	AADN03010950.1:38-1532	0.219628	0.983144	-2.16234	4.01159e-05	0.000688543	DOWN
ENSGALG00000000761	TSKU	Gallus gallus tsukushi small leucine rich proteoglycan homolog (Xenopus laevis) (TSKU), mRNA. [Source:RefSeq mRNA;Acc:NM_001005346]	1:192620179-192621237	8.62909	27.509	-1.67262	4.08216e-05	0.000698707	DOWN
ENSGALG00000013994	TAAR1	trace amine associated receptor 1 [Source:HGNC Symbol;Acc:HGNC:17734]	3:56106328-56107326	6.81726	1.93223	1.81892	4.47581e-05	0.000759653	UP
ENSGALG00000015854	PGM3	phosphoglucomutase 3 [Source:HGNC Symbol;Acc:HGNC:8907]	3:77333024-77340752	8.22888	3.93219	1.06536	4.66312e-05	0.000787667	UP
ENSGALG00000004660	TRPV3	transient receptor potential cation channel, subfamily V, member 3 [Source:HGNC Symbol;Acc:HGNC:18084]	19:6685614-6699140	0.342254	1.0515	-1.61932	4.75889e-05	0.000800977	DOWN
ENSGALG00000020997	TYSND1	trypsin domain containing 1 [Source:HGNC Symbol;Acc:HGNC:28531]	6:11069708-11072524	6.38076	2.81571	1.18023	4.94956e-05	0.00082566	UP
ENSGALG00000013659	NOX3	NADPH oxidase 3 [Source:HGNC Symbol;Acc:HGNC:7890]	3:49915188-49952437	1.42782	0.298958	2.2558	5.14028e-05	0.000855683	UP
ENSGALG00000028451	MT4	Metallothionein [Source:UniProtKB/Swiss-Prot;Acc:P68497]	11:2110515-2112244	36.6778	120.539	-1.71653	5.14437e-05	0.000855683	DOWN
ENSGALG00000002412	GBA2	glucosidase, beta (bile acid) 2 [Source:HGNC Symbol;Acc:HGNC:18986]	Z:8984957-8994814	17.0956	8.18854	1.06195	5.23352e-05	0.000867453	UP
ENSGALG00000015531	PPP2R2C	protein phosphatase 2 regulatory subunit B, gamma [Source:HGNC Symbol;Acc:HGNC:9306]	4:79113279-79195376	0.910421	2.43392	-1.41868	5.40326e-05	0.000888306	DOWN
ENSGALG00000005011	SHC4	SHC (Src homology 2 domain containing) family member 4 [Source:HGNC Symbol;Acc:HGNC:16743]	10:9870132-9896086	0.455207	0.119234	1.93272	5.43714e-05	0.000892839	UP
ENSGALG00000015425	LPL	Lipoprotein lipase [Source:UniProtKB/Swiss-Prot;Acc:P11602]	Z:54352516-54367785	4.69976	11.9484	-1.34616	5.48696e-05	0.000899976	DOWN
ENSGALG00000004170	ADA	adenosine deaminase [Source:RefSeq peptide;Acc:NP_001006290]	20:5699881-5712513	5.74379	2.51995	1.18861	5.65387e-05	0.00092414	UP
ENSGALG00000016331	SQLE	squalene monooxygenase [Source:RefSeq peptide;Acc:NP_001181856]	2:138265073-138279203	39.0337	7.56548	2.36722	5.80876e-05	0.000942924	UP
ENSGALG00000013811	NCAPH2	non-SMC condensin II complex subunit H2 [Source:HGNC Symbol;Acc:HGNC:25071]	1:608683-618167	3.12073	0.841026	1.89166	5.82294e-05	0.000943064	UP
ENSGALG00000017148	CENPJ	centromere protein J [Source:HGNC Symbol;Acc:HGNC:17272]	1:178533780-178551434	1.16614	0.3004	1.95679	6.03648e-05	0.000974302	UP
ENSGALG00000015905	-	Uncharacterized protein [Source:UniProtKB/TrEMBL;Acc:F1NX29]	2:124071734-124090805	3.53699	7.30454	-1.04627	6.05718e-05	0.000976531	DOWN
ENSGALG00000026267	-	Uncharacterized protein [Source:UniProtKB/TrEMBL;Acc:R4GG76]	12:2913235-2920379	0.00879543	0.120476	-3.77584	6.11213e-05	0.00098315	DOWN
ENSGALG00000012327	INHBA	inhibin beta A chain precursor [Source:RefSeq peptide;Acc:NP_990727]	2:51170907-51183221	17.7419	8.64203	1.03772	6.2017e-05	0.000996426	UP
ENSGALG00000001172	KBP	Probable glutamate receptor [Source:UniProtKB/Swiss-Prot;Acc:P19439]	21:1456791-1466358	1.00871	3.64167	-1.85209	6.39755e-05	0.00102094	DOWN
ENSGALG00000027959	U3	Small nucleolar RNA U3 [Source:RFAM;Acc:RF00012]	19:7079422-7079635	64.1683	2610.71	-5.34644	6.55562e-05	0.00104499	DOWN
ENSGALG00000020084	CAPN13	calpain 13 [Source:HGNC Symbol;Acc:HGNC:16663]	3:7749554-7787813	0.0836288	0.473077	-2.5	6.65146e-05	0.00105551	DOWN
ENSGALG00000029033	TLDC2	TBC/LysM-associated domain containing 2 [Source:HGNC Symbol;Acc:HGNC:16112]	20:593577-597282	0.650002	0.128123	2.34291	6.67428e-05	0.00105794	UP
ENSGALG00000012433	ADCY1	adenylate cyclase 1 (brain) [Source:HGNC Symbol;Acc:HGNC:232]	2:54794233-54967082	0.190334	0.646873	-1.76495	6.73341e-05	0.00106374	DOWN
ENSGALG00000028545	-	Uncharacterized protein [Source:UniProtKB/TrEMBL;Acc:R4GGQ0]	AADN03010576.1:1355-3583	4.9846	10.9208	-1.13153	6.85154e-05	0.00107879	DOWN
ENSGALG00000016404	MTBP	MDM2 binding protein [Source:HGNC Symbol;Acc:HGNC:7417]	2:136519258-136544734	1.06507	0.265392	2.00476	6.92013e-05	0.00108685	UP
ENSGALG00000004669	ASPA	aspartoacylase [Source:HGNC Symbol;Acc:HGNC:756]	19:6701148-6709317	5.88124	13.1927	-1.16554	6.92573e-05	0.00108685	DOWN
ENSGALG00000027382	HIST1H2B5	Histone H2B 5 [Source:UniProtKB/Swiss-Prot;Acc:P0C1H4]	1:48027618-48027998	8.34748	28.7767	-1.78549	7.24393e-05	0.00113176	DOWN
ENSGALG00000011740	MGP	Matrix Gla protein [Source:UniProtKB/Swiss-Prot;Acc:O42413]	1:47886140-47891373	9.18899	26.1057	-1.50639	7.6181e-05	0.0011863	DOWN
ENSGALG00000023122	-	Sulfotransferase [Source:UniProtKB/TrEMBL;Acc:F1NMA3]	4:51208551-51210637	7.3853	15.3337	-1.05398	8.02853e-05	0.00124201	DOWN
ENSGALG00000026524	RNF186	ring finger protein 186 [Source:HGNC Symbol;Acc:HGNC:25978]	21:4822545-4823109	0.0182001	0.497876	-4.77377	8.06966e-05	0.00124701	DOWN
ENSGALG00000004134	GLRA1	glycine receptor alpha 1 [Source:HGNC Symbol;Acc:HGNC:4326]	13:12167686-12188663	0	0.175085	#NAME?	8.41001e-05	0.00129115	DOWN
ENSGALG00000011806	MUC13	mucin 13, cell surface associated [Source:HGNC Symbol;Acc:HGNC:7511]	7:27422611-27442038	0.287327	1.14153	-1.9902	8.59423e-05	0.00131657	DOWN
ENSGALG00000012618	FANCC	Fanconi anemia, complementation group C [Source:RefSeq peptide;Acc:NP_001006587]	Z:41519895-41607695	1.0257	0.375068	1.45139	8.93844e-05	0.00136635	UP
ENSGALG00000014836	LPIN2	phosphatidate phosphatase LPIN2 [Source:RefSeq peptide;Acc:NP_001006386]	2:100654004-100689646	66.2329	148.727	-1.16704	8.97225e-05	0.00136939	DOWN
ENSGALG00000010979	-	Uncharacterized protein [Source:UniProtKB/TrEMBL;Acc:E1BS37]	4:45133425-45138549	168.991	353.649	-1.06537	9.40544e-05	0.00142848	DOWN
ENSGALG00000001918	DNAJB5	DnaJ heat shock protein family (Hsp40) member B5 [Source:HGNC Symbol;Acc:HGNC:14887]	Z:8383248-8395502	2.30057	0.914818	1.33043	9.5815e-05	0.001449	UP
ENSGALG00000006003	-	Uncharacterized protein [Source:UniProtKB/TrEMBL;Acc:E1C6S6]	13:13158123-13161628	0.13374	0.565232	-2.07942	9.62806e-05	0.00145448	DOWN
ENSGALG00000016839	IRS2	insulin receptor substrate 2 [Source:HGNC Symbol;Acc:HGNC:6126]	1:137992924-137995864	6.39371	13.1492	-1.04025	9.72056e-05	0.00146485	DOWN
ENSGALG00000002346	CLSPN	claspin [Source:RefSeq peptide;Acc:NP_001186123]	23:4176483-4190009	2.49818	0.986069	1.34112	9.79855e-05	0.00147238	UP
ENSGALG00000018998	UNC5A	unc-5 netrin receptor A [Source:HGNC Symbol;Acc:HGNC:12567]	13:9652962-9657656	0.218085	0.0243911	3.16046	9.81903e-05	0.0014739	UP
ENSGALG00000027282	C14orf1	chromosome 14 open reading frame 1 [Source:HGNC Symbol;Acc:HGNC:1187]	5:37607278-37608782	87.9555	42.3152	1.0556	9.95924e-05	0.00149178	UP
ENSGALG00000021686	-	Uncharacterized protein [Source:UniProtKB/TrEMBL;Acc:F1NVW9]	23:598303-603557	2.39628	0.714491	1.74581	0.000103378	0.00153871	UP
ENSGALG00000028581	-	Uncharacterized protein [Source:UniProtKB/TrEMBL;Acc:R4GJA7]	AADN03019842.1:21-1731	7.51862	16.7561	-1.15614	0.000104125	0.00154559	DOWN
ENSGALG00000005961	dAK	deoxyguanosine kinase [Source:RefSeq peptide;Acc:NP_001072968]	13:12897832-12903208	5.1039	1.42685	1.83877	0.000104554	0.00154645	UP
ENSGALG00000015220	SPIDR	scaffolding protein involved in DNA repair [Source:HGNC Symbol;Acc:HGNC:28971]	2:107409190-107414872	5.25826	2.01743	1.38207	0.000107143	0.00158145	UP
ENSGALG00000001431	GUCA1A	Guanylyl cyclase-activating protein 1 [Source:UniProtKB/Swiss-Prot;Acc:P79880]	26:3125453-3130279	0.0231426	0.224065	-3.2753	0.000107309	0.00158224	DOWN
ENSGALG00000001045	SLC4A9	solute carrier family 4, sodium bicarbonate cotransporter, member 9 [Source:HGNC Symbol;Acc:HGNC:11035]	13:972298-989098	0.100855	0.356745	-1.82261	0.000119009	0.00173488	DOWN
ENSGALG00000010798	DHCR24	24-dehydrocholesterol reductase [Source:RefSeq peptide;Acc:NP_001026459]	8:24157606-24165747	32.2761	8.34453	1.95156	0.000123728	0.00179628	UP
ENSGALG00000008077	PAQR5	progestin and adipoQ receptor family member V [Source:HGNC Symbol;Acc:HGNC:29645]	10:18823404-18826891	1.34005	3.53981	-1.40138	0.000124981	0.00181075	DOWN
ENSGALG00000006194	SLC52A3	solute carrier family 52 (riboflavin transporter), member 3 [Source:HGNC Symbol;Acc:HGNC:16187]	20:10254506-10257465	3.19064	1.19691	1.41453	0.000128113	0.00185044	UP
ENSGALG00000009761	17.5	Gallus gallus lectin-like protein; type II transmembrane protein (17.5) (17.5), mRNA. [Source:RefSeq mRNA;Acc:NM_205429]	JH376396.1:36004-39053	3.0175	6.54483	-1.117	0.000128547	0.00185482	DOWN
ENSGALG00000017085	cat-1	high affinity cationic amino acid transporter 1 [Source:RefSeq peptide;Acc:NP_001138962]	1:174687111-174726955	2.7715	1.19798	1.21006	0.000132938	0.00191039	UP
ENSGALG00000028560	OC3	uncharacterized protein LOC417943 precursor [Source:RefSeq peptide;Acc:NP_001188315]	1:47894973-47900894	1.11259	5.44859	-2.29196	0.000135061	0.00193893	DOWN
ENSGALG00000008896	PPP1R1C	protein phosphatase 1 regulatory inhibitor subunit 1C [Source:HGNC Symbol;Acc:HGNC:14940]	7:13606939-13647794	1.35862	0.394723	1.78323	0.000135844	0.00194819	UP
ENSGALG00000015090	PLIN2	perilipin-2 [Source:RefSeq peptide;Acc:NP_001026591]	Z:33468263-33476023	90.9071	32.615	1.47886	0.000136786	0.00195972	UP
ENSGALG00000002519	SLC25A33	solute carrier family 25 (pyrimidine nucleotide carrier), member 33 [Source:HGNC Symbol;Acc:HGNC:29681]	21:3398305-3417478	9.76765	23.4695	-1.2647	0.000139602	0.00199603	DOWN
ENSGALG00000013980	SLC2A12	solute carrier family 2 (facilitated glucose transporter), member 12 [Source:HGNC Symbol;Acc:HGNC:18067]	3:55492475-55523798	1.56144	0.70555	1.14606	0.000143334	0.00204114	UP
ENSGALG00000001662	ATP10B	ATPase, class V, type 10B [Source:HGNC Symbol;Acc:HGNC:13543]	13:7040657-7094574	0.225915	0.850676	-1.91283	0.000143259	0.00204114	DOWN
ENSGALG00000002561	FANCE	Fanconi anemia complementation group E [Source:HGNC Symbol;Acc:HGNC:3586]	26:4021842-4025891	2.13588	0.593444	1.84765	0.000143559	0.00204228	UP
ENSGALG00000007917	LAMB4	laminin subunit beta 4 [Source:HGNC Symbol;Acc:HGNC:6491]	1:14725779-14766576	0.00849978	0.213657	-4.65173	0.000146939	0.00208409	DOWN
ENSGALG00000028628	LAPTM4B	lysosomal protein transmembrane 4 beta [Source:HGNC Symbol;Acc:HGNC:13646]	2:127102614-127165676	3.69646	1.48818	1.3126	0.000147814	0.00209387	UP
ENSGALG00000027957	-	Uncharacterized protein [Source:UniProtKB/TrEMBL;Acc:H9L0T3]	AADN03026056.1:21-1412	0.0810496	0.730485	-3.17198	0.00014999	0.00211465	DOWN
ENSGALG00000014150	-	-	JH375515.1:11675-21757	0.0705439	0.310251	-2.13684	0.000151714	0.00213683	DOWN
ENSGALG00000002804	RND2	rho-related GTP-binding protein RhoN [Source:RefSeq peptide;Acc:NP_001239052]	27:5126612-5140086	1.16236	3.43082	-1.5615	0.000166216	0.00232718	DOWN
ENSGALG00000023435	GATM	glycine amidinotransferase, mitochondrial [Source:RefSeq peptide;Acc:NP_990076]	10:10400568-10413630	84.9943	37.0499	1.1979	0.000178655	0.00247443	UP
ENSGALG00000001779	KIAA0895L	KIAA0895-like [Source:HGNC Symbol;Acc:HGNC:34408]	11:1011955-1025358	1.86847	4.61318	-1.3039	0.000183247	0.00252566	DOWN
ENSGALG00000024306	-	Uncharacterized protein [Source:UniProtKB/TrEMBL;Acc:F1NNB4]	6:7518923-7535590	2.6305	6.05187	-1.20204	0.000186084	0.00255731	DOWN
ENSGALG00000000558	SLC1A6	solute carrier family 1 (high affinity aspartate/glutamate transporter), member 6 [Source:HGNC Symbol;Acc:HGNC:10944]	28:701484-724473	1.06411	0.325161	1.71042	0.000188352	0.00258596	UP
ENSGALG00000012111	TMEM37	transmembrane protein 37 [Source:HGNC Symbol;Acc:HGNC:18216]	7:27874841-27876426	36.9426	17.0494	1.11557	0.000190025	0.0025997	UP
ENSGALG00000004790	WNT4	Protein Wnt-4 [Source:UniProtKB/Swiss-Prot;Acc:P49337]	21:6300381-6312118	4.39457	1.74263	1.33445	0.000191283	0.00261101	UP
ENSGALG00000016314	ELOVL5	elongation of very long chain fatty acids protein 5 [Source:RefSeq peptide;Acc:NP_001186126]	3:87654796-87692542	254.69	115.556	1.14015	0.000192857	0.00262489	UP
ENSGALG00000022788	NIPAL2	NIPA-like domain containing 2 [Source:HGNC Symbol;Acc:HGNC:25854]	2:127319287-127366379	0.0273362	0.226879	-3.05304	0.000199275	0.00269669	DOWN
ENSGALG00000009410	PEX1	peroxisomal biogenesis factor 1 [Source:HGNC Symbol;Acc:HGNC:8850]	2:22777407-22801107	11.8523	5.81024	1.02849	0.000202479	0.00273221	UP
ENSGALG00000007079	PAPPA	pregnancy-associated plasma protein A, pappalysin 1 [Source:HGNC Symbol;Acc:HGNC:8602]	17:3040970-3209266	0.51333	2.30026	-2.16384	0.000211855	0.00284517	DOWN
ENSGALG00000023025	ZBTB42	zinc finger and BTB domain containing 42 [Source:HGNC Symbol;Acc:HGNC:32550]	5:51597808-51599649	1.85282	3.93194	-1.08552	0.000219958	0.00292897	DOWN
ENSGALG00000009157	ECT2	epithelial cell transforming 2 [Source:HGNC Symbol;Acc:HGNC:3155]	9:18698709-18719419	2.53972	0.838404	1.59895	0.000220376	0.00293178	UP
ENSGALG00000000452	tvb	tumor necrosis factor receptor superfamily member 10B precursor [Source:RefSeq peptide;Acc:NP_989446]	22:1270094-1276295	6.51914	3.11379	1.06601	0.000230035	0.00304312	UP
ENSGALG00000005888	PGP	phosphoglycolate phosphatase [Source:RefSeq peptide;Acc:NP_001025809]	14:6487692-6488728	12.022	5.07894	1.24307	0.00023237	0.00306256	UP
ENSGALG00000022720	-	Gap junction protein [Source:UniProtKB/TrEMBL;Acc:E1C2J9]	1:178210944-178217940	1.44139	0.231237	2.64001	0.000232751	0.00306474	UP
ENSGALG00000005839	-	-	Z:7784790-7796943	3.20888	0.620892	2.36965	0.000234536	0.00308537	UP
ENSGALG00000007508	HPSE2	heparanase 2 (inactive) [Source:HGNC Symbol;Acc:HGNC:18374]	6:21711624-21788394	1.62288	0.564144	1.52442	0.000239687	0.00314437	UP
ENSGALG00000012657	SALL3	sal-like protein 3 [Source:RefSeq peptide;Acc:NP_989978]	2:57012984-57032376	0.88604	0.300643	1.55932	0.000243387	0.00318406	UP
ENSGALG00000021375	-	Uncharacterized protein [Source:UniProtKB/TrEMBL;Acc:E1BSM4]	24:2827734-2830433	0.773739	0.052693	3.87616	0.000243752	0.00318588	UP
ENSGALG00000010738	TC2N	tandem C2 domains, nuclear [Source:HGNC Symbol;Acc:HGNC:19859]	5:43694395-43711430	0.605409	1.50576	-1.31451	0.000247345	0.00322689	DOWN
ENSGALG00000001790	-	Uncharacterized protein [Source:UniProtKB/TrEMBL;Acc:E1BS93]	18:4219755-4222385	4.05185	1.65906	1.28821	0.000249782	0.00325268	UP
ENSGALG00000007825	KIAA1841	KIAA1841 protein [Source:RefSeq peptide;Acc:NP_001186348]	3:2088029-2111244	2.44062	1.00159	1.28495	0.000250982	0.00326231	UP
ENSGALG00000021702	-	Uncharacterized protein [Source:UniProtKB/TrEMBL;Acc:F1NVC4]	26:2159753-2162378	1.88395	5.74224	-1.60785	0.000251958	0.00327199	DOWN
ENSGALG00000005918	FAM69A	family with sequence similarity 69 member A [Source:HGNC Symbol;Acc:HGNC:32213]	8:12987851-12992759	3.45245	1.625	1.08718	0.000254035	0.0032921	UP
ENSGALG00000013846	ARFGEF3	ARFGEF family member 3 [Source:HGNC Symbol;Acc:HGNC:21213]	3:53682720-53762709	1.39907	0.519404	1.42954	0.000255094	0.00329708	UP
ENSGALG00000019806	-	Uncharacterized protein [Source:UniProtKB/TrEMBL;Acc:F1NBY9]	11:19116728-19119502	0.223168	0	Inf	0.000258415	0.00332232	UP
ENSGALG00000001263	GTF2IRD1	GTF2I repeat domain containing 1 [Source:HGNC Symbol;Acc:HGNC:4661]	19:2703709-2738758	2.30243	1.14995	1.00159	0.000262887	0.00337368	UP
ENSGALG00000016558	FIGF	vascular endothelial growth factor D precursor [Source:RefSeq peptide;Acc:NP_989899]	1:121427181-121458777	0.396631	1.17034	-1.56106	0.000262835	0.00337368	DOWN
ENSGALG00000027116	ONECUT2	one cut homeobox 2 [Source:HGNC Symbol;Acc:HGNC:8139]	Z:409420-424622	2.32145	4.7708	-1.03921	0.000272556	0.00348512	DOWN
ENSGALG00000001604	-	Beta-galactosidase [Source:UniProtKB/TrEMBL;Acc:F1NLL2]	24:2565767-2587102	3.98973	1.89449	1.07449	0.000275812	0.00351722	UP
ENSGALG00000015057	DDO	D-aspartate oxidase [Source:HGNC Symbol;Acc:HGNC:2727]	3:65969395-65975774	3.15394	1.07938	1.54696	0.000276697	0.00352534	UP
ENSGALG00000004772	-	Uncharacterized protein [Source:UniProtKB/TrEMBL;Acc:E1BZZ5]	16:380198-384541	4.70412	1.10266	2.09294	0.000280888	0.00356589	UP
ENSGALG00000006525	NCAPG2	non-SMC condensin II complex subunit G2 [Source:HGNC Symbol;Acc:HGNC:21904]	2:9417857-9456238	1.03921	0.31677	1.71398	0.000302907	0.00380786	UP
ENSGALG00000003519	-	Uncharacterized protein [Source:UniProtKB/TrEMBL;Acc:F1NM31]	26:5115474-5119442	0.61233	0.128977	2.2472	0.000306476	0.00383909	UP
ENSGALG00000015373	PDE6B	Phosphodiesterase 6b subunit [Source:UniProtKB/TrEMBL;Acc:F1NA42]	Z:53313306-53335140	0.0829277	0.291858	-1.81534	0.000310408	0.00388147	DOWN
ENSGALG00000020538	MFSD7	major facilitator superfamily domain containing 7 [Source:HGNC Symbol;Acc:HGNC:26177]	Z:52533461-52549979	1.78708	0.868678	1.04071	0.000314634	0.00392539	UP
ENSGALG00000001709	MUSTN1	Musculoskeletal embryonic nuclear protein 1 [Source:UniProtKB/Swiss-Prot;Acc:Q76MS9]	12:800691-804117	1.04474	4.81013	-2.20294	0.000322587	0.00401602	DOWN
ENSGALG00000021685	SERINC2	serine incorporator 2 precursor [Source:RefSeq peptide;Acc:NP_001026061]	23:609368-615466	1.62389	0.646452	1.32884	0.000324349	0.00403442	UP
ENSGALG00000027073	C1H11ORF67	adipogenesis associated, Mth938 domain containing [Source:RefSeq peptide;Acc:NP_001265029]	1:192124320-192131944	2.66915	5.89963	-1.14424	0.000332734	0.00412421	DOWN
ENSGALG00000001065	DRC7	dynein regulatory complex subunit 7 [Source:HGNC Symbol;Acc:HGNC:25289]	11:505952-519504	0.656094	0.230721	1.50775	0.000334928	0.00414053	UP
ENSGALG00000004763	ALDH3A2	fatty aldehyde dehydrogenase [Source:RefSeq peptide;Acc:NP_001006223]	19:6847091-6853176	126.181	263.936	-1.06469	0.000336002	0.00414295	DOWN
ENSGALG00000011148	HHIPL1	HHIP-like 1 [Source:HGNC Symbol;Acc:HGNC:19710]	5:48046014-48063255	3.1165	6.71332	-1.1071	0.000355187	0.00435674	DOWN
ENSGALG00000005662	AMPD3	AMP deaminase 3 [Source:RefSeq peptide;Acc:NP_001186517]	5:8361714-8387323	1.02534	2.51563	-1.29481	0.000365061	0.00445235	DOWN
ENSGALG00000017128	SKA3	spindle and kinetochore associated complex subunit 3 [Source:HGNC Symbol;Acc:HGNC:20262]	1:177848353-177857843	1.95302	0.565111	1.7891	0.000365659	0.0044543	UP
ENSGALG00000017493	-	Uncharacterized protein [Source:UniProtKB/TrEMBL;Acc:E1C425]	1:193362031-193364866	2.08303	0.651292	1.67731	0.000366938	0.00446605	UP
ENSGALG00000024170	-	Uncharacterized protein [Source:UniProtKB/TrEMBL;Acc:E1C651]	24:3840791-3841722	1.65816	0.356633	2.21707	0.000369998	0.00448017	UP
ENSGALG00000005649	TMEM150A	transmembrane protein 150A [Source:HGNC Symbol;Acc:HGNC:24677]	6:16480791-16484615	3.35853	1.31636	1.35128	0.000369369	0.00448017	UP
ENSGALG00000026480	-	Uncharacterized protein [Source:UniProtKB/TrEMBL;Acc:F1NCE5]	AADN03010626.1:920-4800	8.41518	3.66591	1.19882	0.00037606	0.00453033	UP
ENSGALG00000006526	PLXNB1	plexin B1 [Source:HGNC Symbol;Acc:HGNC:9103]	12:11277818-11327866	4.28618	2.0676	1.05174	0.000380238	0.00457288	UP
ENSGALG00000005615	-	Uncharacterized protein [Source:UniProtKB/TrEMBL;Acc:E1C6C6]	2:4036052-4037648	2.68609	5.90365	-1.1361	0.000381767	0.00458347	DOWN
ENSGALG00000014815	EMILIN2	elastin microfibril interfacer 2 [Source:HGNC Symbol;Acc:HGNC:19881]	2:100699721-100729685	2.04027	0.810971	1.33103	0.000382307	0.00458606	UP
ENSGALG00000010900	SPC25	kinetochore protein Spc25 [Source:RefSeq peptide;Acc:NP_001264786]	7:18426550-18430278	5.47481	2.02073	1.43794	0.000382863	0.00458884	UP
ENSGALG00000006025	XIRP1	xin actin-binding repeat-containing protein 1 [Source:RefSeq peptide;Acc:NP_989679]	2:4944068-4977259	0.0013529	0.015271	-3.49667	0.000389858	0.00466084	DOWN
ENSGALG00000026363	FIGNL1	fidgetin-like 1 [Source:HGNC Symbol;Acc:HGNC:13286]	2:80702708-80706756	1.6662	0.519805	1.68052	0.000393082	0.00469542	UP
ENSGALG00000015605	BACH2	BTB and CNC homology 1, basic leucine zipper transcription factor 2 [Source:HGNC Symbol;Acc:HGNC:14078]	3:74768582-74811042	3.13967	6.54732	-1.06029	0.00040326	0.00479264	DOWN
ENSGALG00000006449	-	-	12:11006263-11071997	0.33872	0.918318	-1.4389	0.000411794	0.00487364	DOWN
ENSGALG00000015633	TERF1	telomeric repeat-binding factor 1 [Source:RefSeq peptide;Acc:NP_989711]	2:117328695-117352082	0.752705	0.280066	1.42632	0.000416685	0.00491515	UP
ENSGALG00000012531	FCGBP	Uncharacterized protein [Source:UniProtKB/TrEMBL;Acc:H9KZV9]	AADN03018760.1:360-10879	19.2916	52.125	-1.434	0.000419251	0.00493718	DOWN
ENSGALG00000010115	SCLT1	sodium channel and clathrin linker 1 [Source:HGNC Symbol;Acc:HGNC:26406]	4:33473969-33496428	2.52718	5.80767	-1.20043	0.000422853	0.00497547	DOWN
ENSGALG00000014365	RBPJ	recombination signal binding protein for immunoglobulin kappa J region [Source:HGNC Symbol;Acc:HGNC:5724]	4:72840334-72980021	20.4631	64.4105	-1.65427	0.000428838	0.0050417	DOWN
ENSGALG00000000162	-	Uncharacterized protein [Source:UniProtKB/TrEMBL;Acc:F1NIV8]	16:79575-96270	0.110874	4.45392	-5.32809	0.000432998	0.00508217	DOWN
ENSGALG00000004285	HNF4alpha	hepatocyte nuclear factor 4-alpha [Source:RefSeq peptide;Acc:NP_001026026]	20:5763173-5777781	29.1105	13.586	1.09941	0.000435868	0.00510738	UP
ENSGALG00000015985	CCNE2	G1/S-specific cyclin-E2 [Source:RefSeq peptide;Acc:NP_001026116]	2:126151226-126161848	0.741914	0.208773	1.82931	0.000448363	0.00524077	UP
ENSGALG00000011516	-	Uncharacterized protein [Source:UniProtKB/TrEMBL;Acc:E1BR87]	1:46528107-46528859	3.11779	1.23638	1.3344	0.000450035	0.0052492	UP
ENSGALG00000001209	-	Uncharacterized protein [Source:UniProtKB/TrEMBL;Acc:E1BSV0]	20:542658-545612	9.64576	20.5557	-1.09157	0.000451888	0.00526458	DOWN
ENSGALG00000027091	GPR27	G protein-coupled receptor 27 [Source:HGNC Symbol;Acc:HGNC:4482]	12:16280538-16282735	1.30596	0.428746	1.60691	0.000472807	0.00545888	UP
ENSGALG00000012969	DDX11	DEAD/H (Asp-Glu-Ala-Asp/His) box helicase 11 [Source:HGNC Symbol;Acc:HGNC:2736]	1:60060402-60079772	1.74645	0.685371	1.34947	0.000481539	0.00553711	UP
ENSGALG00000017064	RFC3	replication factor C subunit 3 [Source:RefSeq peptide;Acc:NP_001006276]	1:173144179-173161079	1.54222	0.674271	1.1936	0.00048832	0.00558334	UP
ENSGALG00000023768	EphA2	Uncharacterized protein [Source:UniProtKB/TrEMBL;Acc:F1NP16]	21:4318355-4326236	1.37891	0.604943	1.18866	0.000496921	0.00565503	UP
ENSGALG00000026254	ECE-1	endothelin-converting enzyme 1 [Source:RefSeq peptide;Acc:NP_990048]	21:6600258-6609039	20.561	45.4085	-1.14305	0.000496987	0.00565503	DOWN
ENSGALG00000006670	PPP1R3C	protein phosphatase 1 regulatory subunit 3C [Source:HGNC Symbol;Acc:HGNC:9293]	6:19416647-19417606	80.6522	14.2419	2.50157	0.000503294	0.00569515	UP
ENSGALG00000019837	-	-	16:225233-229543	6.87024	3.35093	1.0358	0.000504844	0.00570316	UP
ENSGALG00000004037	DNA2	DNA replication helicase/nuclease 2 [Source:HGNC Symbol;Acc:HGNC:2939]	6:10199221-10214213	2.03228	0.535496	1.92415	0.000509133	0.00573788	UP
ENSGALG00000028576	PAX1	paired box 1 [Source:HGNC Symbol;Acc:HGNC:8615]	3:3418572-3422402	0.867361	0.2935	1.56327	0.000516177	0.00581264	UP
ENSGALG00000003015	SERPINF1	pigment epithelium-derived factor precursor [Source:RefSeq peptide;Acc:NP_001244218]	19:5404106-5410958	47.7167	97.7653	-1.03483	0.000517016	0.00581746	DOWN
ENSGALG00000021525	-	Uncharacterized protein [Source:UniProtKB/TrEMBL;Acc:F1NVG0]	10:2099480-2100748	0.920859	2.78119	-1.59465	0.00052049	0.00584431	DOWN
ENSGALG00000024298	ADAMTSL5	ADAMTS like 5 [Source:HGNC Symbol;Acc:HGNC:27912]	28:3128805-3132148	0.15796	1.1465	-2.8596	0.000543882	0.00606281	DOWN
ENSGALG00000026284	IKBIP	IKBKB interacting protein [Source:HGNC Symbol;Acc:HGNC:26430]	1:46530982-46536438	3.2345	1.20237	1.42767	0.000548386	0.00609772	UP
ENSGALG00000012773	GCNT2	glucosaminyl (N-acetyl) transferase 2, I-branching enzyme (I blood group) [Source:HGNC Symbol;Acc:HGNC:4204]	2:63340766-63351273	15.1403	5.13747	1.55926	0.000555286	0.00615511	UP
ENSGALG00000010752	CDCP2	CUB domain containing protein 2 [Source:HGNC Symbol;Acc:HGNC:27297]	8:24045805-24049407	0.564952	1.54401	-1.45048	0.000561218	0.00619177	DOWN
ENSGALG00000012006	RTN1	reticulon-1 [Source:RefSeq peptide;Acc:NP_001001466]	5:54592267-54688712	0.0327261	0.15093	-2.20536	0.000566365	0.00622432	DOWN
ENSGALG00000023395	PLIN1	perilipin-1 [Source:RefSeq peptide;Acc:NP_001120911]	10:12315435-12319628	1.37081	4.43827	-1.69497	0.000571749	0.00626887	DOWN
ENSGALG00000002893	STC2	stanniocalcin 2 [Source:HGNC Symbol;Acc:HGNC:11374]	13:8561504-8571173	6.44631	12.9594	-1.00745	0.000581546	0.00635659	DOWN
ENSGALG00000010500	Nkx-6.2	homeobox protein Nkx-6.2 [Source:RefSeq peptide;Acc:NP_001186477]	6:34788047-34790162	0.19553	0.0371218	2.39705	0.000602527	0.00657577	UP
ENSGALG00000017392	SPDYA	speedy/RINGO cell cycle regulator family member A [Source:HGNC Symbol;Acc:HGNC:30613]	3:8516931-8522900	0.311013	0.867137	-1.47928	0.000641904	0.0069294	DOWN
ENSGALG00000016565	CHRNA2	neuronal acetylcholine receptor subunit alpha-2 precursor [Source:RefSeq peptide;Acc:NP_990146]	3:104700299-104704881	0.449954	0.095496	2.23626	0.000653485	0.0070236	UP
ENSGALG00000006723	-	Uncharacterized protein [Source:UniProtKB/TrEMBL;Acc:F1NZX3]	2:10368356-10373419	138.069	62.4493	1.14463	0.000666319	0.0071561	UP
ENSGALG00000015822	MAP3K7CL	MAP3K7 C-terminal like [Source:HGNC Symbol;Acc:HGNC:16457]	1:103363914-103393291	16.1438	6.14794	1.39281	0.000669766	0.00718222	UP
ENSGALG00000011717	-	Uncharacterized protein [Source:UniProtKB/TrEMBL;Acc:E1BSS9]	1:47722680-47743419	0.0725376	0.258232	-1.83187	0.000685158	0.00731404	DOWN
ENSGALG00000015886	CNGB3	cyclic nucleotide gated channel beta 3 [Source:HGNC Symbol;Acc:HGNC:2153]	2:122953408-122982927	0.00466409	0.0936921	-4.32826	0.000688465	0.00734103	DOWN
ENSGALG00000011007	OSBPL3	oxysterol binding protein like 3 [Source:HGNC Symbol;Acc:HGNC:16370]	2:31779228-31825127	3.98571	1.96225	1.02233	0.000708226	0.00753754	UP
ENSGALG00000003137	FAM101A	family with sequence similarity 101 member A [Source:HGNC Symbol;Acc:HGNC:27051]	15:4734252-4745661	0.296132	0	Inf	0.000713772	0.00758517	UP
ENSGALG00000008226	NIF3L1	NGG1 interacting factor 3 like 1 [Source:HGNC Symbol;Acc:HGNC:13390]	7:10813176-10818087	3.14779	1.29877	1.2772	0.000730525	0.00771946	UP
ENSGALG00000005204	-	Uncharacterized protein [Source:UniProtKB/TrEMBL;Acc:E1BUB6]	15:8101744-8107045	6.02272	17.2941	-1.52179	0.000736487	0.00776823	DOWN
ENSGALG00000017691	-	Uncharacterized protein [Source:UniProtKB/TrEMBL;Acc:F1NSE9]	2:80786851-80796524	4.54861	1.25082	1.86256	0.0007558	0.00795417	UP
ENSGALG00000022707	-	Uncharacterized protein [Source:UniProtKB/TrEMBL;Acc:E1C398]	1:193342788-193344241	9.38762	23.0146	-1.29372	0.000761345	0.00799469	DOWN
ENSGALG00000016360	ANXA13	annexin A13 [Source:RefSeq peptide;Acc:NP_001186430]	2:137709300-137734052	2.79364	1.07315	1.3803	0.000796271	0.00830598	UP
ENSGALG00000015513	MMS22L	MMS22 like, DNA repair protein [Source:HGNC Symbol;Acc:HGNC:21475]	3:71847389-71939119	0.766347	0.351622	1.12397	0.000797643	0.00830805	UP
ENSGALG00000001825	FAM13C	family with sequence similarity 13 member C [Source:HGNC Symbol;Acc:HGNC:19371]	6:89349-133958	0.0536612	0.29273	-2.44762	0.000797178	0.00830805	DOWN
ENSGALG00000016364	FAM150B	family with sequence similarity 150 member B [Source:HGNC Symbol;Acc:HGNC:27683]	3:91537818-91550506	1.33359	3.65388	-1.45412	0.000798577	0.00831165	DOWN
ENSGALG00000015023	STK32B	serine/threonine kinase 32B [Source:HGNC Symbol;Acc:HGNC:14217]	4:78489519-78638969	0.216822	0.0271523	2.99736	0.000810596	0.00840585	UP
ENSGALG00000006051	CDC7	cell division cycle 7 [Source:HGNC Symbol;Acc:HGNC:1745]	8:13442245-13459969	0.980709	0.269515	1.86346	0.000811539	0.00840947	UP
ENSGALG00000014995	PGM5	phosphoglucomutase 5 [Source:HGNC Symbol;Acc:HGNC:8908]	Z:25374950-25442564	1.32725	2.90473	-1.12996	0.000813393	0.00841636	DOWN
ENSGALG00000006217	S100B	S100 calcium binding protein B [Source:HGNC Symbol;Acc:HGNC:10500]	7:6927326-6929340	0.381517	0.0908495	2.0702	0.000829321	0.00855615	UP
ENSGALG00000011742	ART4	ecto-ADP-ribosyltransferase 4 precursor [Source:RefSeq peptide;Acc:NP_001135727]	1:47903204-47907797	0	0.0678925	#NAME?	0.000876638	0.00899189	DOWN
ENSGALG00000024372	BFIV21	MHC BF2 class I precursor [Source:RefSeq peptide;Acc:NP_001026509]	16:59616-62099	77.0945	276.045	-1.8402	0.000915095	0.00934034	DOWN
ENSGALG00000027694	-	Uncharacterized protein [Source:UniProtKB/TrEMBL;Acc:R4GHK2]	JH375515.1:21-4305	18.9473	39.4521	-1.05811	0.000918283	0.00935802	DOWN
ENSGALG00000013494	CENPN	Centromere protein N [Source:UniProtKB/Swiss-Prot;Acc:Q1T765]	11:14834309-14840371	3.47773	1.41449	1.29787	0.000927414	0.00942394	UP
ENSGALG00000010902	CERS6	ceramide synthase 6 [Source:HGNC Symbol;Acc:HGNC:23826]	7:18442947-18552421	1.82368	0.503943	1.85552	0.000934504	0.00947557	UP
ENSGALG00000027947	Ghsr	growth hormone secretagogue receptor type 1 [Source:RefSeq peptide;Acc:NP_989725]	9:18772273-18779087	0.158053	0.0348427	2.18148	0.000953647	0.00964205	UP
ENSGALG00000012032	PRRG4	transmembrane gamma-carboxyglutamic acid protein 4 precursor [Source:RefSeq peptide;Acc:NP_001186344]	5:5617015-5623941	4.6117	2.02864	1.18478	0.000990037	0.00995311	UP
ENSGALG00000023724	SNX20	sorting nexin 20 [Source:HGNC Symbol;Acc:HGNC:30390]	11:5663396-5670064	1.5746	3.29592	-1.0657	0.00101772	0.010188	DOWN
ENSGALG00000027096	LGALSL	Galectin-related protein [Source:UniProtKB/Swiss-Prot;Acc:Q5ZHQ2]	3:9612812-9617312	4.64122	9.99515	-1.10672	0.00105373	0.0105187	DOWN
ENSGALG00000012226	PPP1R17	protein phosphatase 1 regulatory subunit 17 [Source:HGNC Symbol;Acc:HGNC:16973]	2:49067176-49085386	1.34291	2.9845	-1.15213	0.00107785	0.0107292	DOWN
ENSGALG00000024095	-	Uncharacterized protein [Source:UniProtKB/TrEMBL;Acc:E1C6F4]	4:859228-861210	0	0.280266	#NAME?	0.001081	0.010753	DOWN
ENSGALG00000000560	PI16	peptidase inhibitor 16 [Source:HGNC Symbol;Acc:HGNC:21245]	26:1580563-1587475	0.765674	1.99629	-1.38252	0.00108498	0.010785	DOWN
ENSGALG00000005616	ARSI	arylsulfatase family member I [Source:HGNC Symbol;Acc:HGNC:32521]	13:12503423-12507422	0.352365	0.0863793	2.02831	0.00112126	0.0110859	UP
ENSGALG00000003720	FANCD2	Fanconi anemia, complementation group D2 [Source:RefSeq peptide;Acc:NP_001034350]	12:2749644-2795258	1.84447	0.826056	1.15889	0.00112014	0.0110859	UP
ENSGALG00000027798	CDK2	cyclin-dependent kinase 2 [Source:HGNC Symbol;Acc:HGNC:1771]	JH375501.1:5697-7027	3.05256	1.08103	1.49762	0.00114257	0.0112547	UP
ENSGALG00000007525	-	Uncharacterized protein [Source:UniProtKB/TrEMBL;Acc:F1NM50]	5:16370274-16387944	0.112711	0.314344	-1.47971	0.00114932	0.0112977	DOWN
ENSGALG00000016919	IRG1	immunoresponsive 1 homolog [Source:RefSeq peptide;Acc:NP_001025992]	1:153686167-153693674	8.61347	2.77777	1.63267	0.00116885	0.0114499	UP
ENSGALG00000028258	-	Uncharacterized protein [Source:UniProtKB/TrEMBL;Acc:R4GHK4]	23:2538761-2547184	1.00562	2.10943	-1.06876	0.00116728	0.0114499	DOWN
ENSGALG00000016417	DSCC1	DNA replication and sister chromatid cohesion 1 [Source:HGNC Symbol;Acc:HGNC:24453]	2:136256811-136267623	2.34204	0.829062	1.49821	0.00119005	0.0116094	UP
ENSGALG00000015403	EPHA3	ephrin type-A receptor 3 precursor [Source:RefSeq peptide;Acc:NP_990761]	1:88543354-88765491	0.156971	0.403667	-1.36267	0.00125562	0.0121819	DOWN
ENSGALG00000010982	NID1	nidogen 1 [Source:HGNC Symbol;Acc:HGNC:7821]	3:37178196-37213970	105.433	31.8956	1.7249	0.00127441	0.0123388	UP
ENSGALG00000009955	ABCG5	ATP binding cassette subfamily G member 5 [Source:HGNC Symbol;Acc:HGNC:13886]	3:24567546-24588926	1.31503	3.31501	-1.33392	0.00133834	0.012896	DOWN
ENSGALG00000023760	CHIA	acidic chitinase precursor [Source:RefSeq peptide;Acc:NP_989760]	26:5122698-5126812	72.7994	36.2142	1.00737	0.00149256	0.014113	UP
ENSGALG00000018534	-	Uncharacterized protein [Source:UniProtKB/TrEMBL;Acc:F1NWH6]	Z:6979284-7000044	0.0106964	0.316528	-4.88713	0.00153609	0.0144378	DOWN
ENSGALG00000001491	NCAPD3	non-SMC condensin II complex subunit D3 [Source:HGNC Symbol;Acc:HGNC:28952]	24:2516848-2542717	1.4724	0.596768	1.30293	0.00154365	0.0144993	UP
ENSGALG00000006614	TECTA	tectorin alpha [Source:HGNC Symbol;Acc:HGNC:11720]	24:3531090-3553567	0.412037	0.940669	-1.19091	0.00157099	0.0147463	DOWN
ENSGALG00000026620	-	Uncharacterized protein [Source:UniProtKB/TrEMBL;Acc:R4GFL5]	AADN03014167.1:710-4428	0.60673	0.078506	2.95018	0.00158194	0.0148052	UP
ENSGALG00000011510	ABHD5	1-acylglycerol-3-phosphate O-acyltransferase ABHD5 [Source:RefSeq peptide;Acc:NP_001265074]	2:41434128-41462705	103.648	48.6568	1.09098	0.0015825	0.0148052	UP
ENSGALG00000006490	SCN3B	sodium channel, voltage gated, type III beta subunit [Source:HGNC Symbol;Acc:HGNC:20665]	24:2884734-2891268	0.465522	0.0795345	2.5492	0.00162949	0.0151746	UP
ENSGALG00000001062	GGT7	gamma-glutamyltransferase 7 [Source:HGNC Symbol;Acc:HGNC:4259]	20:469735-487112	0.210741	0.462538	-1.1341	0.00162895	0.0151746	DOWN
ENSGALG00000020386	BDKRB1	B1 bradykinin receptor [Source:RefSeq peptide;Acc:NP_001074189]	5:45647335-45648411	2.16442	0.217995	3.31161	0.00163164	0.0151847	UP
ENSGALG00000027229	-	Uncharacterized protein [Source:UniProtKB/TrEMBL;Acc:H9L0D0]	AADN03016834.1:21-1343	0.311356	0.043488	2.83987	0.00163752	0.0151994	UP
ENSGALG00000015511	ROBO1	roundabout guidance receptor 1 [Source:HGNC Symbol;Acc:HGNC:10249]	1:95642548-95948471	2.21181	4.97003	-1.16802	0.00163744	0.0151994	DOWN
ENSGALG00000028448	SH2D1B	SH2 domain-containing protein 1B [Source:RefSeq peptide;Acc:NP_001265002]	1:86981433-86991570	2.14412	5.14305	-1.26224	0.00168003	0.0155329	DOWN
ENSGALG00000025788	CACNB1	calcium channel, voltage-dependent, beta 1 subunit [Source:HGNC Symbol;Acc:HGNC:1401]	27:4109823-4114573	0.794491	1.71639	-1.11127	0.00168286	0.0155489	DOWN
ENSGALG00000003839	GRM2	glutamate receptor, metabotropic 2 [Source:HGNC Symbol;Acc:HGNC:4594]	12:2906246-2911713	0.0300779	0.144984	-2.26912	0.00171322	0.0158088	DOWN
ENSGALG00000016783	IL1R1	interleukin-1 receptor type 1 precursor [Source:RefSeq peptide;Acc:NP_990816]	1:133163682-133185156	72.7301	36.1682	1.00783	0.00173097	0.0159413	UP
ENSGALG00000004120	CNR2	cannabinoid receptor 2 [Source:HGNC Symbol;Acc:HGNC:2160]	23:5558027-5559055	0.0676712	0.359902	-2.41099	0.00175813	0.0161494	DOWN
ENSGALG00000026316	TMEM136	transmembrane protein 136 [Source:HGNC Symbol;Acc:HGNC:28280]	24:3777983-3780661	0.965863	0.436569	1.14561	0.00183375	0.0167247	UP
ENSGALG00000000426	IGSF21	immunoglobin superfamily member 21 [Source:HGNC Symbol;Acc:HGNC:28246]	21:12256-26547	2.00253	4.33931	-1.11564	0.00183835	0.0167558	DOWN
ENSGALG00000000081	IL4I1	L-amino-acid oxidase precursor [Source:RefSeq peptide;Acc:NP_001092821]	16:191143-194187	12.7943	3.17735	2.00961	0.00184136	0.0167707	UP
ENSGALG00000008417	CFAP58	cilia and flagella associated protein 58 [Source:HGNC Symbol;Acc:HGNC:26676]	6:23826509-23881678	0.151488	0.392818	-1.37465	0.00184764	0.0167757	DOWN
ENSGALG00000011567	-	Uncharacterized protein [Source:UniProtKB/TrEMBL;Acc:F1NWS8]	2:42137315-42175947	0.00509823	0.0489084	-3.26201	0.00184727	0.0167757	DOWN
ENSGALG00000008698	C3H20ORF72	mitochondrial genome maintenance exonuclease 1 [Source:RefSeq peptide;Acc:NP_001264447]	3:14807093-14812792	5.56904	2.7649	1.0102	0.00188585	0.0170679	UP
ENSGALG00000005031	DRP2	dystrophin related protein 2 [Source:HGNC Symbol;Acc:HGNC:3032]	4:2035986-2044107	0.0338928	0.135434	-1.99854	0.00189134	0.0171066	DOWN
ENSGALG00000006681	BRSK2	BR serine/threonine-protein kinase 2 [Source:RefSeq peptide;Acc:NP_001186525]	5:13709148-14005932	0.271448	0.69929	-1.36522	0.00190343	0.017194	DOWN
ENSGALG00000003868	-	Uncharacterized protein [Source:UniProtKB/TrEMBL;Acc:F1NCE5]	AADN03013458.1:15094-18593	5.05021	1.9644	1.36226	0.00192297	0.0173212	UP
ENSGALG00000027306	-	Uncharacterized protein [Source:UniProtKB/TrEMBL;Acc:R4GLU7]	AADN03025368.1:461-4692	2.22571	4.74652	-1.09261	0.00197461	0.0176791	DOWN
ENSGALG00000028268	-	Uncharacterized protein [Source:UniProtKB/TrEMBL;Acc:H9KZS3]	AADN03010737.1:21-2317	1.44571	0.0487459	4.89035	0.0020268	0.018055	UP
ENSGALG00000005458	RPL3L	60S ribosomal protein L3-like [Source:RefSeq peptide;Acc:NP_001264488]	14:6122544-6129901	0.305208	0.817946	-1.42221	0.00202922	0.0180652	DOWN
ENSGALG00000010617	QPCT	glutaminyl-peptide cyclotransferase [Source:HGNC Symbol;Acc:HGNC:9753]	3:32927168-32942177	2.21478	1.04802	1.0795	0.00205554	0.0182536	UP
ENSGALG00000006744	-	-	5:14294374-14367336	0.00569865	0.0929435	-4.02766	0.00212346	0.018786	DOWN
ENSGALG00000027056	METTL20	methyltransferase like 20 [Source:HGNC Symbol;Acc:HGNC:28739]	1:59543235-59551697	0.641079	0.252453	1.34448	0.00213635	0.0188529	UP
ENSGALG00000005156	-	Uncharacterized protein [Source:UniProtKB/TrEMBL;Acc:F1NVZ2]	6:15465026-15479995	0.826442	1.75017	-1.08251	0.00213568	0.0188529	DOWN
ENSGALG00000006644	-	-	13:15988109-16006869	1.57719	0.231026	2.77122	0.00215746	0.0189682	UP
ENSGALG00000015685	-	-	4:82161953-82209841	0.0954652	0.00980865	3.28285	0.00217391	0.0190773	UP
ENSGALG00000017250	ANKRD42	ankyrin repeat domain 42 [Source:HGNC Symbol;Acc:HGNC:26752]	1:188353668-188368089	0.102164	0.311555	-1.6086	0.00219555	0.0192433	DOWN
ENSGALG00000023933	G0S2	G0/G1switch 2 [Source:RefSeq peptide;Acc:NP_001177853]	26:3082074-3082959	65.983	17.314	1.93016	0.00227512	0.0198058	UP
ENSGALG00000025906	HS6ST3	heparan sulfate 6-O-sulfotransferase 3 [Source:HGNC Symbol;Acc:HGNC:19134]	1:144810733-144811489	0.500555	1.30125	-1.37829	0.00228658	0.0198934	DOWN
ENSGALG00000006106	TNFRSF6B	tumor necrosis factor receptor superfamily member 6b [Source:HGNC Symbol;Acc:HGNC:11921]	20:9998639-10003173	1.85785	0.354857	2.38833	0.0023595	0.0204398	UP
ENSGALG00000015152	BOC	BOC cell adhesion associated, oncogene regulated [Source:HGNC Symbol;Acc:HGNC:17173]	1:82675889-82696983	1.0603	3.20301	-1.59495	0.00239792	0.0206841	DOWN
ENSGALG00000026301	-	serine/threonine-protein kinase 35-like [Source:RefSeq peptide;Acc:NP_001026549]	3:105319047-105330113	0.489513	0.182639	1.42235	0.00246704	0.0211932	UP
ENSGALG00000004995	-	Uncharacterized protein [Source:UniProtKB/TrEMBL;Acc:H9KZ97]	AADN03013489.1:198-1057	2.10726	6.60952	-1.64918	0.00250591	0.0215107	DOWN
ENSGALG00000006379	SHH	sonic hedgehog protein precursor [Source:RefSeq peptide;Acc:NP_990152]	2:8080091-8089855	1.17422	2.40494	-1.0343	0.00251421	0.0215585	DOWN
ENSGALG00000002009	FANCG	Fanconi anemia, complementation group G [Source:RefSeq peptide;Acc:NP_989709]	Z:8422480-8433634	1.23665	0.464285	1.41335	0.00256085	0.0218762	UP
ENSGALG00000007168	C3orf67	chromosome 3 open reading frame 67 [Source:HGNC Symbol;Acc:HGNC:24763]	12:11869223-11932886	0.772105	0.1791	2.10803	0.002564	0.0218899	UP
ENSGALG00000010673	SLC1A7	solute carrier family 1 (glutamate transporter), member 7 [Source:HGNC Symbol;Acc:HGNC:10945]	8:23488767-23531343	0.0112111	0.128954	-3.52386	0.00263057	0.0223504	DOWN
ENSGALG00000023409	-	Uncharacterized protein [Source:UniProtKB/TrEMBL;Acc:F1NZL0]	Z:21563746-21574163	4.93808	1.69043	1.54656	0.00278046	0.0233992	UP
ENSGALG00000005435	-	-	11:14882016-14915308	0.00395862	0.0273586	-2.78893	0.00280156	0.0235487	DOWN
ENSGALG00000002442	ANKS4B	ankyrin repeat and sterile alpha motif domain containing 4B [Source:HGNC Symbol;Acc:HGNC:26795]	14:15068803-15074719	0.045227	0.26743	-2.56391	0.0028446	0.0238257	DOWN
ENSGALG00000000997	GJC1	Gap junction gamma-1 protein [Source:UniProtKB/Swiss-Prot;Acc:P18861]	27:1272878-1276164	3.46823	1.54211	1.1693	0.00294588	0.0244425	UP
ENSGALG00000004653	CDH23	cadherin-related 23 [Source:HGNC Symbol;Acc:HGNC:13733]	6:11375533-11501581	0.126375	0.277835	-1.13651	0.00305326	0.0251565	DOWN
ENSGALG00000027354	MPND	MPN domain containing [Source:HGNC Symbol;Acc:HGNC:25934]	28:1303285-1407097	1.57584	3.17953	-1.01269	0.00307268	0.0252724	DOWN
ENSGALG00000008135	SATB2	DNA-binding protein SATB2 [Source:RefSeq peptide;Acc:NP_001186039]	7:10290250-10495774	0.0330601	0.103364	-1.64458	0.00308689	0.0253598	DOWN
ENSGALG00000016009	KCNE2	potassium channel, voltage gated subfamily E regulatory beta subunit 2 [Source:HGNC Symbol;Acc:HGNC:6242]	1:105217561-105217938	0.665362	2.32856	-1.80723	0.00313044	0.0256431	DOWN
ENSGALG00000027311	NGFR	tumor necrosis factor receptor superfamily member 16 precursor [Source:RefSeq peptide;Acc:NP_001139605]	27:3204183-3219385	0.110697	0.327278	-1.5639	0.00313353	0.0256537	DOWN
ENSGALG00000008266	COL4A6	collagen, type IV, alpha 6 [Source:HGNC Symbol;Acc:HGNC:2208]	4:13941226-14062603	0.105293	0.257653	-1.29102	0.00315764	0.0258063	DOWN
ENSGALG00000028718	-	Uncharacterized protein [Source:UniProtKB/TrEMBL;Acc:H9L1E5]	JH376084.1:6824-9004	0.50076	0	Inf	0.00319679	0.0260983	UP
ENSGALG00000028245	-	Uncharacterized protein [Source:UniProtKB/TrEMBL;Acc:H9L0V8]	AADN03010684.1:2480-7309	0.158584	0.732043	-2.20668	0.00321683	0.0261992	DOWN
ENSGALG00000006375	TM4SF19	transmembrane 4 L6 family member 19 [Source:RefSeq peptide;Acc:NP_001264364]	9:4249813-4251775	0.655494	1.63012	-1.31432	0.00327289	0.0265337	DOWN
ENSGALG00000027193	NUDT8	nudix hydrolase 8 [Source:HGNC Symbol;Acc:HGNC:8055]	5:93845-95703	3.4139	8.52441	-1.32018	0.00329835	0.0267248	DOWN
ENSGALG00000017317	DNAJB13	DnaJ heat shock protein family (Hsp40) member B13 [Source:HGNC Symbol;Acc:HGNC:30718]	1:194817066-194821117	0.11748	0.435773	-1.89116	0.00332131	0.02688	DOWN
ENSGALG00000026896	-	Uncharacterized protein [Source:UniProtKB/TrEMBL;Acc:R4GLR2]	1:72202218-72208823	2.54852	1.15158	1.14604	0.00339393	0.0272791	UP
ENSGALG00000011881	CCNA2	cyclin A2 [Source:HGNC Symbol;Acc:HGNC:1578]	4:53350909-53356114	6.07822	2.79996	1.11824	0.00338505	0.0272791	UP
ENSGALG00000013313	-	-	AADN03024004.1:21-11301	9.03759	4.4826	1.0116	0.00338995	0.0272791	UP
ENSGALG00000019836	ZNF692	zinc finger protein 692 [Source:RefSeq peptide;Acc:NP_001092826]	16:215497-221850	3.20951	1.592	1.01151	0.00339196	0.0272791	UP
ENSGALG00000009340	TRIM63	tripartite motif containing 63, E3 ubiquitin protein ligase [Source:HGNC Symbol;Acc:HGNC:16007]	23:3171702-3175771	0.607972	1.43899	-1.24298	0.0033968	0.0272791	DOWN
ENSGALG00000009308	CNIH3	cornichon family AMPA receptor auxiliary protein 3 [Source:HGNC Symbol;Acc:HGNC:26802]	3:16800527-16840775	0.0361774	0.280969	-2.95725	0.00338841	0.0272791	DOWN
ENSGALG00000015897	IMPG1	Interphotoreceptor matrix proteoglycan 1 [Source:UniProtKB/Swiss-Prot;Acc:Q8JIR8]	3:79802794-79856460	0	0.0273794	#NAME?	0.00346347	0.0277607	DOWN
ENSGALG00000010406	TMEM63C	transmembrane protein 63C [Source:HGNC Symbol;Acc:HGNC:23787]	5:38405303-38414575	1.20301	0.41346	1.54084	0.00348773	0.0279097	UP
ENSGALG00000010265	E2F7	E2F transcription factor 7 [Source:HGNC Symbol;Acc:HGNC:23820]	1:38215231-38234268	0.350687	0.157805	1.15204	0.00350236	0.0280009	UP
ENSGALG00000013993	VNN1	Gallus gallus vanin 1 (VNN1), mRNA. [Source:RefSeq mRNA;Acc:NM_001039288]	3:56091510-56098068	72.5794	30.3466	1.25803	0.00353195	0.0281099	UP
ENSGALG00000027974	-	Uncharacterized protein [Source:UniProtKB/TrEMBL;Acc:R4GGU1]	24:2821741-2823440	0.612734	0.0805924	2.92655	0.00356157	0.0282274	UP
ENSGALG00000001595	PHF19	PHD finger protein 19 [Source:HGNC Symbol;Acc:HGNC:24566]	17:8288642-8293798	2.11129	0.928717	1.18481	0.00357148	0.0282901	UP
ENSGALG00000003146	CCDC92	coiled-coil domain containing 92 [Source:HGNC Symbol;Acc:HGNC:29563]	15:4833491-4850841	0.385402	0.144973	1.41058	0.00359983	0.0284351	UP
ENSGALG00000011560	PACRG	PARK2 co-regulated [Source:HGNC Symbol;Acc:HGNC:19152]	3:43561606-43765176	0.634626	0.254387	1.31888	0.00369813	0.0290884	UP
ENSGALG00000011343	SLC23A3	solute carrier family 23 member 3 [Source:HGNC Symbol;Acc:HGNC:20601]	7:21758725-21762767	0.688447	1.43852	-1.06317	0.00371397	0.0291738	DOWN
ENSGALG00000019932	-	Uncharacterized protein [Source:UniProtKB/TrEMBL;Acc:E1C748]	3:66368701-66401539	0.0816996	0.255683	-1.64595	0.00371973	0.0291867	DOWN
ENSGALG00000012850	RAB19	ras-related protein Rab-19 [Source:RefSeq peptide;Acc:NP_001264931]	1:56922434-56926695	1.03207	0.420867	1.2941	0.00377061	0.0295123	UP
ENSGALG00000020510	-	Uncharacterized protein [Source:UniProtKB/TrEMBL;Acc:F1NBC6]	5:9018986-9020998	2.54496	1.07873	1.23831	0.00377166	0.0295123	UP
ENSGALG00000001004	-	Uncharacterized protein [Source:UniProtKB/TrEMBL;Acc:F1P1U6]	19:410358-421656	0.663123	6.20263	-3.22553	0.00378276	0.0295665	DOWN
ENSGALG00000014987	OTOP1	otopetrin 1 [Source:HGNC Symbol;Acc:HGNC:19656]	4:78082184-78095668	0.386594	0.116745	1.72746	0.00395487	0.0307589	UP
ENSGALG00000027655	TRABD2B	TraB domain containing 2B [Source:HGNC Symbol;Acc:HGNC:44200]	8:21100766-21356721	0.0572261	0.149775	-1.38805	0.00399672	0.0310654	DOWN
ENSGALG00000016254	OTC	ornithine carbamoyltransferase, mitochondrial precursor [Source:RefSeq peptide;Acc:NP_990241]	1:112238933-112264837	0.108124	0	Inf	0.00406508	0.0314949	UP
ENSGALG00000014962	FAM26F	family with sequence similarity 26 member F [Source:HGNC Symbol;Acc:HGNC:33391]	3:63276143-63280172	0.195134	0.487073	-1.31967	0.00413106	0.0319188	DOWN
ENSGALG00000017173	GUCY1A2	guanylate cyclase 1, soluble, alpha 2 [Source:HGNC Symbol;Acc:HGNC:4684]	1:180048263-180175926	5.34857	2.48936	1.10338	0.00416692	0.0321082	UP
ENSGALG00000028710	FAM180B	family with sequence similarity 180 member B [Source:HGNC Symbol;Acc:HGNC:34451]	5:22080490-22083151	0.374532	1.12282	-1.58396	0.0042668	0.032753	DOWN
ENSGALG00000003660	FANCF	Fanconi anemia complementation group F [Source:HGNC Symbol;Acc:HGNC:3587]	5:2946165-2947340	0.365201	0.0733462	2.3159	0.0042775	0.0327996	UP
ENSGALG00000009667	MFAP3L	microfibrillar associated protein 3 like [Source:HGNC Symbol;Acc:HGNC:29083]	4:24743867-24747796	0.205574	0.705547	-1.77909	0.00428484	0.032838	DOWN
ENSGALG00000005083	SLC5A10	solute carrier family 5 (sodium/sugar cotransporter), member 10 [Source:HGNC Symbol;Acc:HGNC:23155]	14:5129153-5157900	0.10662	0.330413	-1.63179	0.004336	0.0331047	DOWN
ENSGALG00000006519	DD1	uncharacterized protein LOC415485 [Source:RefSeq peptide;Acc:NP_001007828]	10:12243797-12252119	0.0296985	0.129871	-2.12862	0.00434616	0.0331465	DOWN
ENSGALG00000015691	SMC2	structural maintenance of chromosomes protein 2 [Source:RefSeq peptide;Acc:NP_990561]	Z:66288453-66312320	6.53315	2.9774	1.13373	0.00437071	0.0332442	UP
ENSGALG00000003922	TOP2A	DNA topoisomerase 2-alpha [Source:RefSeq peptide;Acc:NP_990122]	27:4417748-4434189	8.47362	4.09571	1.04886	0.00442479	0.0335593	UP
ENSGALG00000012670	NRSN1	neurensin 1 [Source:HGNC Symbol;Acc:HGNC:17881]	2:58022132-58024847	4.08356	1.74763	1.22443	0.00447673	0.0338867	UP
ENSGALG00000011949	TMC2	transmembrane channel-like protein 2 [Source:RefSeq peptide;Acc:NP_001034413]	2:44896117-44922565	0.0515047	0.00402108	3.67905	0.00452697	0.0341939	UP
ENSGALG00000010950	PPP4R4	protein phosphatase 4, regulatory subunit 4 [Source:HGNC Symbol;Acc:HGNC:23788]	5:44707006-44769350	0.259003	0.102672	1.33492	0.00473303	0.0354664	UP
ENSGALG00000005332	CACNA1D	calcium channel, voltage-dependent, L type, alpha 1D subunit [Source:HGNC Symbol;Acc:HGNC:1391]	12:7040368-7203572	0.187558	0.0754374	1.31399	0.00474082	0.0354872	UP
ENSGALG00000015154	TRPM6	transient receptor potential cation channel, subfamily M, member 6 [Source:HGNC Symbol;Acc:HGNC:17995]	Z:36568084-36656370	0.151823	0.0199059	2.93113	0.00477328	0.0356459	UP
ENSGALG00000000632	CHTF8	CTF8, chromosome transmission fidelity factor 8 homolog [Source:RefSeq peptide;Acc:NP_001264567]	11:18358802-18360418	0.902498	0.242915	1.89347	0.00487485	0.0361275	UP
ENSGALG00000027754	-	-	JH375576.1:3470-4650	1.15398	0.45617	1.33897	0.00491426	0.0363624	UP
ENSGALG00000010724	VWDE	von Willebrand factor D and EGF domains [Source:HGNC Symbol;Acc:HGNC:21897]	2:26768206-26772919	0.434024	0.0466169	3.21885	0.00504737	0.0371532	UP
ENSGALG00000009185	CRDS2	photoreceptor outer segment membrane glycoprotein 2 [Source:RefSeq peptide;Acc:NP_990368]	5:25259854-25270250	0.703367	0.280836	1.32455	0.00518447	0.0379061	UP
ENSGALG00000026716	CELF5	CUGBP, Elav-like family member 5 [Source:HGNC Symbol;Acc:HGNC:14058]	28:1233711-1264738	1.76694	0.853356	1.05003	0.00531258	0.0385447	UP
ENSGALG00000011967	MAD2L1	mitotic spindle assembly checkpoint protein MAD2A [Source:RefSeq peptide;Acc:NP_001264678]	4:53952132-53955591	5.11607	2.39069	1.09761	0.00534419	0.0387139	UP
ENSGALG00000027511	SP5	Sp5 transcription factor [Source:HGNC Symbol;Acc:HGNC:14529]	7:17752450-17753992	0.439535	0.12207	1.84827	0.00537713	0.0389127	UP
ENSGALG00000004195	KIF4A	chromosome-associated kinesin KIF4 [Source:RefSeq peptide;Acc:NP_990306]	4:1248686-1265752	3.72432	1.83707	1.01957	0.00547943	0.0394915	UP
ENSGALG00000008669	CD28	T-cell-specific surface glycoprotein CD28 homolog [Source:UniProtKB/Swiss-Prot;Acc:P31043]	7:12943026-12955241	2.57224	5.34108	-1.05411	0.00570945	0.0408994	DOWN
ENSGALG00000027342	METRN	meteorin, glial cell differentiation regulator [Source:HGNC Symbol;Acc:HGNC:14151]	14:13169100-13176128	1.24792	0.595242	1.06797	0.0058513	0.0416835	UP
ENSGALG00000015115	MAMDC2	MAM domain containing 2 [Source:HGNC Symbol;Acc:HGNC:23673]	Z:34741071-34806237	0.10914	0.27769	-1.34729	0.00597574	0.0423356	DOWN
ENSGALG00000013097	SLC15A5	solute carrier family 15, member 5 [Source:HGNC Symbol;Acc:HGNC:33455]	1:63366498-63395422	0.0190471	0.11065	-2.53836	0.00599985	0.0424023	DOWN
ENSGALG00000012993	RAD52	DNA repair protein RAD52 homolog isoform 2 [Source:RefSeq peptide;Acc:NP_001161230]	1:60671664-60684637	0.411966	0.183137	1.1696	0.0061956	0.0433512	UP
ENSGALG00000020528	CZH9ORF80	SOSS complex subunit C [Source:RefSeq peptide;Acc:NP_001006585]	Z:65744965-65755449	3.46245	1.72241	1.00736	0.00619872	0.0433512	UP
ENSGALG00000014639	-	-	JH376285.1:37051-41406	2.06759	0.979618	1.07766	0.00643649	0.0447488	UP
ENSGALG00000001723	-	Dimethylaniline monooxygenase [N-oxide-forming] [Source:UniProtKB/TrEMBL;Acc:E1BUH0]	8:4276257-4279632	0.183693	0.669889	-1.86662	0.00647011	0.0449384	DOWN
ENSGALG00000026015	-	-	18:10892021-10897084	0	0.0627351	#NAME?	0.00654322	0.0452906	DOWN
ENSGALG00000010163	LGR5	leucine-rich repeat containing G protein-coupled receptor 5 [Source:HGNC Symbol;Acc:HGNC:4504]	1:36192580-36280194	1.45388	0.670954	1.11562	0.00664972	0.0458302	UP
ENSGALG00000001035	-	Uncharacterized protein [Source:UniProtKB/TrEMBL;Acc:F1P101]	28:2133083-2139829	1.78997	3.95822	-1.14492	0.0066813	0.0459766	DOWN
ENSGALG00000000526	-	Uncharacterized protein [Source:UniProtKB/TrEMBL;Acc:F1NLB8]	11:18259198-18260379	0.134876	0.594217	-2.13936	0.00676827	0.0464396	DOWN
ENSGALG00000012220	CDKN3	cyclin-dependent kinase inhibitor 3 [Source:RefSeq peptide;Acc:NP_001239091]	5:56364321-56370334	1.54081	0.655613	1.23277	0.00686106	0.0469852	UP
ENSGALG00000021869	PODN	podocan [Source:HGNC Symbol;Acc:HGNC:23174]	8:23451383-23477433	1.95533	4.57684	-1.22694	0.0068681	0.0469879	DOWN
ENSGALG00000007356	MAP3K8	mitogen-activated protein kinase kinase kinase 8 [Source:HGNC Symbol;Acc:HGNC:6860]	2:14932503-14950908	2.99681	1.39052	1.1078	0.00688032	0.047026	UP
ENSGALG00000014788	CENPH	Centromere protein H [Source:UniProtKB/Swiss-Prot;Acc:Q90ZF9]	Z:21769913-21776084	2.90796	1.32226	1.137	0.0069846	0.0476238	UP
ENSGALG00000007358	CILP	cartilage intermediate layer protein [Source:HGNC Symbol;Acc:HGNC:1980]	10:17290315-17300075	0.270475	0.762813	-1.49583	0.00699729	0.0476874	DOWN
ENSGALG00000024171	HRH2	histamine receptor H2 [Source:HGNC Symbol;Acc:HGNC:5183]	13:9786967-9794255	0.511725	1.06483	-1.05718	0.00702288	0.0477927	DOWN
ENSGALG00000010369	IGSF10	immunoglobulin superfamily member 10 [Source:HGNC Symbol;Acc:HGNC:26384]	9:22944425-22959198	0.469496	0.13728	1.77399	0.00715779	0.0486173	UP
ENSGALG00000015630	EDIL3	EGF-like repeats and discoidin I-like domains 3 [Source:HGNC Symbol;Acc:HGNC:3173]	Z:61983370-62255549	0.0338183	0.170108	-2.33057	0.00733998	0.0496404	DOWN
ENSGALG00000011901	KIF15	kinesin family member 15 [Source:HGNC Symbol;Acc:HGNC:17273]	2:43768481-43804535	2.82195	1.31457	1.1021	0.00740056	0.0499785	UP

## Sheet: diff-lncRNA
gene id	locus	estrogen treated_FPKM	Control_FPKM	log2FC	Pvalue	FDR	updown
NONGGAT002995.2	16:114603-119286	17.7112	53.1256	0.333384	4.43546e-06	0.0012018	DOWN
NONGGAT004356.2	2:108167048-108172457	7.87362	40.6314	0.193782	3.66107e-07	0.00011573	DOWN
NONGGAT004633.2	2:145848041-145882339	54.9961	15.2909	3.59666	1.3218e-05	0.00327001	UP
NONGGAT004778.2	20:10829800-10840153	171.682	1.70939	100.435	6.23873e-46	5.9164e-43	UP
NONGGAT004957.2	21:5349115-5448582	0.971972	26.4336	0.0367703	4.76943e-08	1.8092e-05	DOWN
NONGGAT007803.2	5:49174933-49181315	0.537104	24.9016	0.0215691	1.89007e-07	6.32617e-05	DOWN
NONGGAT009493.2	LGE64:554373-570835	312.63	99.7594	3.13384	4.14449e-23	2.35821e-20	UP
TCONS_00004454	1:136912975-136919784	657.754	1503.33	0.437531	5.36314e-92	1.01721e-88	DOWN
TCONS_00065505	2:63302983-63339099	202.312	97.2144	2.08109	6.64397e-08	2.36276e-05	UP
TCONS_00078045	23:2506215-2508516	5.7595	29.9941	0.192021	1.54061e-05	0.00350643	DOWN
TCONS_00116079	5:16094680-16111781	613.001	148.468	4.12884	5.52185e-60	7.85483e-57	UP
TCONS_00144291	AADN03011670.1:36-1414	5.5861	26.7445	0.208869	8.03505e-05	0.0169331	DOWN
TCONS_00144601	AADN03012779.1:31-1523	24.3646	80.7516	0.301723	3.65875e-09	1.48702e-06	DOWN
TCONS_00144608	AADN03012779.1:31-1523	22.4605	1.49218	15.0521	2.66422e-05	0.00583054	UP
TCONS_00144611	AADN03012779.1:31-1523	9.0165	37.9522	0.237575	1.51729e-05	0.00359724	DOWN
TCONS_00148432	AADN03025929.1:620-3404	166.784	44.7644	3.72582	9.53702e-16	4.52214e-13	UP
TCONS_00148488	AADN03026125.1:552-2146	15.2133	161.388	0.0942654	1.58134e-34	1.12473e-31	DOWN

## Sheet: diff-miRNA
gene id	estrogen treated_FPKM	Control_FPKM	log2FC	Pvalue	FDR	updown
miR-33-5p	149.608	77.2106	1.93766	2.13975e-06	4.10119e-05	UP
miR-30e-5p	765.49	482.768	1.58563	1.11193e-15	3.99599e-14	UP
miR-222a	688.907	1311.91	0.525116	5.69286e-45	4.09175e-43	DOWN
miR-221-5p	41.6441	125.394	0.332105	3.87144e-11	1.11304e-09	DOWN
miR-19b-3p	554.381	841.981	0.658425	1.27457e-14	4.31106e-13	DOWN
miR-190a-5p	170.16	106.608	1.59613	0.000148322	0.0021868	UP
miR-1736-3p	56.7308	99.1556	0.572139	0.000575307	0.00787623	DOWN
miR-148a-5p	263.086	157.731	1.66794	2.78614e-07	5.93345e-06	UP
miR-144-3p	95.1563	54.8405	1.73515	0.00106464	0.0139129	UP
miR-10b-5p	166.436	462.412	0.35993	2.61177e-33	1.50177e-31	DOWN
let-7k-5p	502.748	769.156	0.653636	5.77334e-14	1.74719e-12	DOWN
