# Supplementary material for: Global investigation of estrogen-responsive genes regulating lipid metabolism in the liver of laying hens
Source: BMC Genomics. 2021 Jun 9;22:428. doi: 10.1186/s12864-021-07679-y (PMC8190866; doi:10.1186/s12864-021-07679-y)
Supplement: Supplementary file 5 — Additional file 5: Table S5. List of genes directly targeted by estrogen. [file 12864_2021_7679_MOESM5_ESM.xlsx]

## Sheet: Sheet1
gene name	gene symbol
ENSGALG00000001768	TENM2
ENSGALG00000010628	ACSL1
ENSGALG00000006702	MFGE8
ENSGALG00000004875	PEMT
ENSGALG00000013149	MOCOS
ENSGALG00000012809	ECI2
ENSGALG00000001720	-
ENSGALG00000006018	-
ENSGALG00000006037	MCM2
ENSGALG00000007636	PEPCK
ENSGALG00000016485	cRhoB
ENSGALG00000014873	GJA1
ENSGALG00000011163	GNPAT
ENSGALG00000016412	MBOAT2
ENSGALG00000012812	SVOPL
ENSGALG00000008551	CRELD2
ENSGALG00000026945	CIDEC
ENSGALG00000027786	SOCS3
ENSGALG00000026081	RBM38
ENSGALG00000000950	MVB12B
ENSGALG00000013784	CDT1
ENSGALG00000002500	GMPPB
ENSGALG00000008795	GPAM
ENSGALG00000004250	B4GALNT4
ENSGALG00000001863	VTG2
ENSGALG00000005470	PLPPR5
ENSGALG00000005657	CRHR2
ENSGALG00000007404	YIPF5
ENSGALG00000023464	-
ENSGALG00000021275	-
ENSGALG00000020342	ABHD12B
ENSGALG00000000616	ELF3
ENSGALG00000003799	USP4
ENSGALG00000011571	AGPAT4
ENSGALG00000006904	RNH1
ENSGALG00000008469	SPINT1
ENSGALG00000006783	PLOD2
ENSGALG00000029102	PXYLP1
ENSGALG00000011409	SNRPF
ENSGALG00000007748	SLC16A2
ENSGALG00000007483	LRIG1
ENSGALG00000017042	UFM1
ENSGALG00000006543	PFKL
ENSGALG00000001975	TMEM120A
ENSGALG00000016491	APOB
ENSGALG00000004598	CUX2
ENSGALG00000014189	SULT4A1
ENSGALG00000016902	GPC5
ENSGALG00000016570	-
ENSGALG00000000545	REN
ENSGALG00000010837	ASB5
ENSGALG00000002232	RERE
ENSGALG00000002517	ZMYM6NB
ENSGALG00000004127	-
ENSGALG00000013743	ENPP7
ENSGALG00000016610	PTRHD1
ENSGALG00000003013	C10orf107
ENSGALG00000007012	ARRDC4
ENSGALG00000006997	BRINP1
ENSGALG00000010935	PTPRQ
ENSGALG00000002437	FAM69B
ENSGALG00000010719	NEIL3
ENSGALG00000023338	CBX2
ENSGALG00000001264	PLXNA2
ENSGALG00000015415	HACE1
ENSGALG00000012505	LRFN5
ENSGALG00000011593	TMEM177
ENSGALG00000011419	DUSP4
ENSGALG00000010356	RAD54L
ENSGALG00000007269	GABRA3
ENSGALG00000009705	RYR3
ENSGALG00000006192	USH1C
ENSGALG00000004170	ADA
ENSGALG00000020084	CAPN13
ENSGALG00000004134	GLRA1
ENSGALG00000012618	FANCC
ENSGALG00000018998	UNC5A
ENSGALG00000021686	-
ENSGALG00000017085	cat-1
ENSGALG00000002804	RND2
ENSGALG00000013846	ARFGEF3
ENSGALG00000021685	SERINC2
ENSGALG00000027091	GPR27
ENSGALG00000017064	RFC3
ENSGALG00000021525	-
ENSGALG00000016565	CHRNA2
ENSGALG00000011007	OSBPL3
ENSGALG00000027096	LGALSL
ENSGALG00000000560	PI16
ENSGALG00000015403	EPHA3
ENSGALG00000018534	-
ENSGALG00000003839	GRM2
ENSGALG00000008417	CFAP58
ENSGALG00000005031	DRP2
ENSGALG00000005156	-
ENSGALG00000006644	-
ENSGALG00000015152	BOC
ENSGALG00000008135	SATB2
ENSGALG00000017317	DNAJB13
ENSGALG00000015897	IMPG1
ENSGALG00000011560	PACRG
ENSGALG00000019932	-
ENSGALG00000027655	TRABD2B
ENSGALG00000017173	GUCY1A2
ENSGALG00000028710	FAM180B
ENSGALG00000005332	CACNA1D
ENSGALG00000007356	MAP3K8
ENSGALG00000007358	CILP
ENSGALG00000024171	HRH2
ENSGALG00000018308	gga-let-7k
ENSGALG00000018331	gga-mir-10b
ENSGALG00000021791	gga-mir-144
ENSGALG00000018281	gga-mir-148a
